# Supplementary material for: Early childhood growth patterns and malnutrition in rural Southern India: a longitudinal study of a birth cohort
Source: Front Public Health. 2026 May 14;14:1783540. doi: 10.3389/fpubh.2026.1783540 (PMC13216483; doi:10.3389/fpubh.2026.1783540)
Supplement: Supplementary file 1 [file Table_1.xlsx]

## Sheet: Supplementary Table 1
S.No	child	Child_ID	sex	sex_n	preg_no	BW	LENGTH	DOB	anthdate1	arm1	weight1	Length1	bmi1	anthdate2	arm2	weight2	Length2	bmi2	anthdate3	arm3	weight3	Length3	bmi3	anthdate4	arm4	weight4	Length4	bmi4	anthdate5	arm5	weight5	Length5	bmi5	anthdate6	arm6	weight6	Length6	bmi6	anthdate7	arm7	weight7	Length7	bmi7	age_months	INT_DT(73month)	72month_arm_circ	bps	bpd	beats
1	1	1	Male	1	2	2.5	47	2011-08-02	2012-03-02	15.5	8.17	68	17.67	2012-07-20	15.4	9.1	69.8	18.68	2013-02-14	14.8	10.3	76.7	17.51	2013-08-19	14.4	11	83.2	15.89	2014-08-20	16	13	90.2	15.98	2015-08-21	16	14.4	101.2	14.06	2016-08-18	15	14.2	106	12.64	79	2018-03-09	18	88	66	76
2	1	2	Female	2	1	2.33	46	2010-06-17											2012-02-08	14.3	10.3	79.5	16.3	2012-07-23	14.3	10.5	81.6	15.77	2013-07-03	14.8	13.3	88.5	16.98	2014-06-21	18.9	16.3	100	16.3	2015-07-03	18.1	19.4	106.1	17.23	83	2017-05-25	22.7	98	65	103
3	1	3	Male	1	2	2.5	42	2011-07-25	2012-02-04	14.3	6.87	64	16.77	2012-07-23	13.5	7.6	66.8	17.03	2013-04-10	13.7	9.1	71.1	18	2013-08-06	13.2	9.2	77.8	15.2	2014-08-16	15.2	12.2	91	14.73	2015-08-10	15.1	14.1	103.2	13.24	2016-09-13	14.1	14.1	110.2	11.61	79	2018-03-09	16.5	91	72	96
4	1	4	Female	2	1	3.22	41	2011-06-21	2011-12-22	15.6	7.92	60.1	21.93	2012-08-02	12.4	8.7	71	17.26	2012-01-07	14.6	9	79	14.42	2013-07-03	13.7	10.5	79	16.82	2014-08-20	16	12.3	91	14.85						2016-07-12	15.1	17.1	107.2	14.88	82	2018-05-08	15.5	86	48	86
5	1	5	Female	2	2	2.65	48	2012-10-08	2013-04-12	12.6	7.2	65.6	16.73	2013-10-28	13.8	7.8	67.5	17.12	2014-05-06	14.7	9	73	16.89																					-46	2009-01-06	16.5	90	64	106
6	1	6	Female	2	1	3.14		2010-08-22											2012-03-31	17	11.8	85.5	16.14	2012-09-28	15.4	13.2	85.2	18.18	2013-09-06	16.5	14.8	91.5	17.68	2014-09-20	17	16.1	101.2	15.72	2015-10-24	14.1	14.5	114.1	11.14	81	2017-06-16	16.5	48	53	92
7	1	7	Female	2	2	3.19	49	2012-07-05	2013-01-18	14.8	9.7	64.6	23.24	2013-07-11	14.8	8.4	70.2	17.05	2014-02-01	14.8	11.2	76.1	19.34	2014-07-15	14.5	11.3	86	15.28	2015-07-11	15	12.09	90.1	14.89	2016-07-27	16.3	17.2	106.2	15.25	2017-09-06	16.5	17.6	109.4	14.71	73	2018-08-09	18	91	70	86
8	1	8	Male	1	1	2.77	49	2011-06-22	2011-12-22	13	6.04	59.9	16.83	2012-07-06	12.5	6.8	79.1	10.87	2013-01-07	12.8	7.7	78.2	12.59	2013-06-29	12.6	8.7	79.4	13.8	2014-06-30	14.1	10.5	86.2	14.13	2015-07-11	13.5	10.8	93.2	12.43	2016-08-26	12.5	12.3	106	10.95	80	2018-03-13	15.4	110	72	82
9	1	9	Male	1	1	2.8	52	2011-08-19	2012-03-20	19.8	8.1	65	19.17	2012-11-09	15.7	9.7	76.2	16.71	2013-02-27	15.6	10	78.1	16.39	2013-08-23	15.5	11.1	81.8	16.59	2014-09-04	16.2	12.8	94.8	14.24	2015-09-14	14.1	13	98.1	13.51	2016-09-13	16.2	15.2	112.1	12.1	79	2018-04-13	17	104	71	81
10	1	10	Female	2	1	1.5	40	2012-07-16	2013-01-18	12.6	5.1	61	13.71	2013-07-25	12.6	7.2	69.8	14.78	2014-01-27	15	10.8	75.5	18.95	2014-07-23	16.1	9.9	80.2	15.39	2015-07-23	14.1	12	94.1	13.55	2016-08-05	14.5	13.2	91	15.94	2017-09-06	16.5	18	114.5	13.73	75	2018-10-17	14.2	101	64	86
11	1	11	Female	2	1	2.23	40	2011-10-17	2012-05-17	12.8	7.5	64	18.31	2012-10-21	13.4	7.4	69.8	15.19	2013-05-02	13.4	8.4	75.2	14.85	2013-10-28	13.6	9.2	80.8	14.09	2014-10-24	14	11	90.1	13.55	2015-10-30	13.7	12.1	97.1	12.83	2016-10-27	13.2	12.1	103.1	11.38	77	2018-04-13	15.5	95	73	86
12	1	12	Male	1	1	2.5		2010-06-16											2012-03-21	14	9.4	79.1	15.02	2012-07-23	14.3	9.8	79.8	15.39	2013-07-09	16.3	11.8	91.7	14.03	2014-06-21	17.1	12.2	101.2	11.91	2015-07-03	15	14.5	103.2	13.61	82	2017-04-17	15	97	70	88
13	1	13	Male	1	2	3.4	44	2011-10-29	2012-05-26	14.2	7.3	66	16.76	2012-11-02	12.6	8.4	75.8	14.62	2013-05-08	13.6	9.6	75.7	16.75	2013-01-25	14.3	11.2	85.2	15.43	2014-11-10	15.1	11.9	94.1	13.44	2015-12-12	14.2	14.5	101.8	13.99	2016-11-18	14.2	14.7	103.2	13.8	77	2018-04-13	16.3	104	73	96
14	1	14	Female	2	1	3		2012-04-02	2012-10-07	14.2	6.8	69	14.28	2013-04-08	12.8	7.7	70	15.71	2013-10-30	14.8	9.6	75.2	16.98	2014-04-11	14.8	10.2	79	16.34	2015-04-24	14.1	11.8	91	14.25	2016-05-02	16.4	14.5	105.3	13.08						79	2018-11-06	15.2	91	64	81
15	1	15	Female	2	1	2.8	48	2012-07-06	2013-01-23	15.7	6.7	65.7	15.52	2013-07-10	13.1	8	73.1	14.97	2014-01-30	13.2	9.4	77.3	15.73	2014-09-08	14.5	10.1	86.1	13.62	2015-09-01	14.5	11.4	96.2	12.32	2016-07-26	14.2	14	101	13.72	2017-09-19	15.5	15.3	111.4	12.33	77	2018-12-13	14.8	90	58	78
16	1	16	Male	1	1	3.2	46	2011-07-16	2012-02-09	17.9	8.2	58	24.38	2012-07-25	15.6	8.9	69.8	18.27						2013-07-25	14.1	10.4	81.1	15.81	2014-07-22	15	11.3	90.1	13.92	2015-07-23	16.1	13.2	96.2	14.26	2016-10-28	16.8	12	101.2	11.72	79	2018-03-09	16.2	99	66	80
17	1	17	Female	2	2	2.25		2012-03-10	2012-09-26	16.5	6.3	54.7	21.06	2013-03-20	13.7	7.7	63.3	19.22	2013-10-03	15.8	8.5	66.1	19.45	2014-03-14	14.8	9.6	74.2	17.44	2015-04-17	15.1	10.7	84.1	15.13	2016-03-24	15.2	12.3	90.2	15.12	2017-03-20	14.5	13.3	96.1	14.4	73	2018-04-27	16	84	56	80
18	1	18	Female	2	1	2.8	47	2011-10-11	2012-05-23	13.8	6.5	63	16.38	2012-10-31	11.3	6.8	67.5	14.92	2013-04-18	12.3	7.8	75.3	13.76	2013-11-07	13.5	8.6	79	13.78	2014-10-28	13.1	9.7	88.1	12.5	2016-01-05	12.8	11.7	96.1	12.67	2016-12-02	15.4	13.4	106.2	11.88	78	2018-04-25	15	92	61	98
19	1	19	Male	1	1	2.8		2011-06-23	2012-01-30	14.3	6.55	65	15.5	2012-07-28	11.7	5.4	65.5	12.59											2014-07-05	13	6	75	10.67	2015-07-14	11.1	8	81.1	12.16	2016-07-06	15.4	11	80	17.19	83	2018-05-29	14.2	83	51	64
20	1	20	Male	1	1	2.61	46	2010-11-09											2012-06-15	12.8	8.7	74.5	15.67	2012-11-26	13.8	9.3	78	15.29	2013-11-28	12.2	11.1	87.2	14.6	2015-01-23	13.5	12	98.2	12.44	2015-11-17	14.2	14.6	102.1	14.01	80	2017-08-05	13.5	75	46	88
21	1	21	Female	2	1	2.9	48	2010-10-22											2012-05-21	12.4	7.5	79	12.02	2012-11-12	12.3	8.9	74.4	16.08	2013-10-26	13.8	10.3	84.4	14.46	2014-12-15	15.1	11	89	13.89	2015-12-13	14.2	13.1	101.2	12.79	81	2017-08-08	15	101	58	78
22	1	22	Female	2	2	2.75	50	2012-06-18	2012-12-30	14.6	6.3	60.1	17.44	2013-06-29	11.8	6.5	66.1	14.88	2014-01-17	12.5	8.3	71.6	16.19	2014-06-30	14	8.1	77.5	13.49	2015-06-27	12.1	8.9	77.1	14.97	2016-07-28	13	10.1	82.1	14.98	2017-08-10	14	11.6	93	13.41	78	2018-12-21	15	92	48	95
23	1	23	Male	1	1	2.31	47	2010-07-06											2012-03-21	12.3	10.1	64	24.66	2012-07-26	13.4	8.4	78	13.81	2013-07-26	12.8	9.5	83.5	13.63	2014-09-05	15.4	11.4	94	12.9	2015-07-30	13.1	13	99.1	13.24	83	2017-07-04	15	98	59	106
24	1	24	Female	2	1	2.49	47	2011-02-16	2011-11-10	15.2	8.74	66.8	19.59	2012-03-29	15.6	10.3	72	19.87	2012-09-05	15.6	8.9	73	16.7	2012-02-22	15.7	11.2	78.2	18.31	2014-02-20	14.3	12.5	84.3	17.59	2015-03-10	15.1	14	92.1	16.5	2016-03-02	15.1	14.2	103.1	13.36	79	2017-10-04	15.5	96	62	92
25	1	25	Male	1	1	3.5		2012-05-02																2014-06-20	17.1	9.7	80.5	14.97	2015-08-03	14.1	11.3	91.1	13.62	2016-05-25	13.8	10.3	93.8	11.71						78	2018-11-09	15.6	104	64	72
26	1	26	Female	2	1	3		2010-12-27	2011-07-29	15	7.12	70	14.53	2012-02-08	11.8	7.9	75.5	13.86	2012-07-25	15.6	7.1	77.5	11.82	2013-01-09	14.6	10.1	84	14.31	2014-02-17	13.8	12.4	91.8	14.71						2016-05-25	15.5	16.6	109.5	13.84	81	2017-10-04	15.7	86	68	77
27	1	27	Female	2	1	2.75		2010-10-07											2012-05-14	16.8	9.6	79.1	15.34	2012-11-01	15.6	11.1	82	16.51	2013-12-01	15.6	13.3	91.7	15.82	2014-10-25	16.4	15.2	101.3	14.81	2016-01-13	15.1	17.1	113	13.39	81	2017-08-04	16	97	60	74
28	1	28	Male	1	1	2.36	48	2010-10-13											2012-04-10	14.1	8.7	73	16.33	2012-10-23	13.6	9.5	81	14.48	2013-10-31	13.8	11.5	89.5	14.36	2014-10-27	14.5	12.2	95.1	13.49	2015-11-10	14.1	13	103.1	12.23	81	2017-08-07	14.2	114	80	99
29	1	29	Male	1	2	2.7	51	2012-07-28	2013-02-07	15.3	7.5	64	18.31	2013-08-08	13.8	7	70.3	14.16	2014-02-07	13.8	8.3	72.6	15.75	2014-08-07	14	8.7	81	13.26	2015-08-06	14.1	10.5	86.1	14.16	2016-08-11	14.2	13.8	101.2	13.47	2017-09-18	14.4	13.1	100.2	13.05	75	2018-11-14	15.5	89	48	74
30	1	30	Male	1	1	2.54	42	2011-09-15	2012-04-11	19.8	9.8	67.1	21.77	2012-09-17	15.6	10.4	75.1	18.44	2013-03-22	15.2	12	76.7	20.4	2013-10-03	16.3	13.3	79.1	21.26	2014-09-25	17.5	14.3	90.2	17.58						2016-10-04	16	16.3	107.2	14.18	81	2018-06-22	16	94	60	70
31	1	31	Male	1	1	2.83	46	2012-05-05						2013-05-25	13.5	8.6	73.3	16.01	2013-11-15	13.6	9.8	73.2	18.29	2014-06-02	15.1	10.8	89.4	13.51	2015-06-03	15.2	11.2	86.2	15.07	2016-06-07	15.1	14	102.5	13.33						78	2018-11-13	15	100	58	89
32	1	32	Male	1	1	2.95	48	2010-07-26																															2015-08-06	16.1	13.8	96.1	14.94	81	2017-05-08	16.2	69	114	112
33	1	33	Male	1	1	3.5		2010-12-16						2012-01-31	15.6	10.15	75	18.04	2012-07-30	14.4	11.1	80.3	17.21	2013-01-24	14.4	12.7	85.3	17.45	2014-01-16	17.2	13.8	91	16.66						2016-02-17	16.2	15.2	101.1	14.87	81	2017-10-12	16.5	96	70	86
34	1	34	Male	1	1	2.25	48	2012-07-08	2013-01-31	11.2	4.6	59.4	13.04	2013-07-25	11.2	5.8	67.1	12.88	2014-01-27	11.5	6.6	74.1	12.02	2014-07-15	12	7.2	78	11.83	2015-07-11	11	8.4	82	12.49	2016-07-29	14	13.8	98	14.37	2017-09-07	13.5	10.6	99.5	10.71	73	2018-08-09	13.5	100	65	100
35	1	35	Male	1	1	3.35		2011-08-29	2012-05-15	16.8	9.5	72	18.33	2012-10-04	15.3	10.7	76.8	18.14	2013-03-06	14.2	11.4	79.8	17.9	2013-09-05	14.8	12.2	87.3	16.01	2014-09-10	15	13	92	15.36	2015-09-08	15.5	14.3	103.1	13.45	2016-09-19	15.2	14.8	104.2	13.63	79	2018-04-13	17.3	98	65	100
36	1	36	Female	2	1	2.27	45	2011-06-21	2012-03-22	11.6	5.5	58	16.35	2012-07-22	12.5	6.5	68	14.06	2013-01-04	11.8	6.7	69.2	13.99	2013-07-19	12.3	8	71.3	15.74	2014-08-30	15	10.2	88	13.17	2015-07-31	15	13.2	103.1	12.42	2016-07-04	16.2	15.2	106.2	13.48	82	2018-04-23	14.8	108	80	81
37	1	37	Female	2	1	3.3	51	2011-05-21	2011-11-29	13.2	6.29	62.3	16.21	2012-06-13	15.6	9.3	68.2	19.99	2012-11-30	12.6	7.7	74.3	13.95	2013-05-24	12.2	8	75.6	14	2014-06-19	14.5	10.4	88.1	13.4						2016-06-22	16.1	15.2	106.2	13.48	-29	2009-01-19	15.2	101	71	71
38	1	38	Female	2	1	2.5		2011-06-25	2012-01-25	13.8	6.35	52	23.48	2012-07-22	14.6	7.7	66.2	17.57	2013-01-08	13.6	8.4	71.3	16.52	2013-07-02	12.8	9	80.1	14.03	2014-07-18	15.5	10.5	88.2	13.5	2015-07-31	15.1	13.5	96	14.65	2016-08-01	14.2	13.9	103.2	13.05	81	2018-04-19	15.4	108	76	76
39	1	39	Male	1	1	3.25	48	2010-09-20											2012-05-24	14.8	9.2	71	18.25	2012-10-01	14.7	10.7	78.8	17.23	2013-10-02	15.6	12.5	88.3	16.03						2015-12-25	15.1	16.9	109.5	14.09	80	2017-06-13	17.8	110	58	82
40	1	40	Male	1	1	3.4	50	2011-03-18	2011-11-29	16.5	8.75	69.5	18.12	2012-04-24	15.6	9.7	76	16.79	2012-09-26	12.5	11.6	65	27.46	2013-03-28	14.2		85.3		2014-04-05	15.2	14.2	92.2	16.7						2016-05-05	16.2	18.1	108.2	15.46	82	2018-01-18	16.8	97	65	112
41	1	41	Female	2	1	2.69	44	2010-07-11											2012-02-15	13.4	7.05	77	11.89	2012-08-02	13.2	9.1	78.4	14.81	2013-05-17	14.8	10.1	89.7	12.55	2014-09-04	15.2	12	92	14.18	2015-09-02	13	12.9	104	11.93	82	2017-06-09	15	102	64	114
42	1	42	Male	1	2	2.55	44	2011-09-05						2012-09-25	11.8	6.3	65.4	14.73	2013-04-09	11.8	7	74	12.78	2013-09-26	11.3	7.5	82.3	11.07						2015-12-25	15.8	14.2	98	14.79	2016-09-20	16.1	15	103.1	14.11	84	2018-09-21	14.2	66	52	86
43	1	43	Male	1	1	2.5	46	2010-10-07											2012-05-24	11.8	7.9	75	14.04	2012-10-12	15.2	9.4	74.6	16.89	2013-10-26	15.3	12	82.3	17.72	2014-10-29	14.2	12.8	103.5	11.95	2015-12-25	15.1	15.6	101.2	15.23	84	2017-10-12	15.6	88	64	94
44	1	44	Male	1	1	2.8		2010-10-11											2012-05-30	15.4	9.3	72	17.94	2012-11-08	13.6	11	83.5	15.78											2016-04-01	14.2	16	116.1	11.87	83	2017-09-12	17.5	90	58	81
45	1	45	Female	2	1	1.97	48	2010-08-15											2012-03-17	11.3	7	76.5	11.96	2012-11-28	14.8	9	78	14.79	2013-08-26	13.7	10.7	84.7	14.91	2014-09-16	14.5	12	100.2	11.95	2015-10-12	14.2	13.8	105.2	12.47	82	2017-06-23	15	85	63	103
46	1	46	Male	1	1	2.86	48	2010-11-26						2012-01-27	14.2	10	76.1	17.27	2012-07-03	14.5	9.6	77	16.19	2012-12-17	15.7	10.4	81	15.85	2013-12-05	14.2	12	90.4	14.68	2015-02-17	15.1	14.1	100.1	14.07	2015-12-28	13.5	14	106.2	12.41	82	2017-10-12	16	94	64	94
47	1	47	Male	1	2	3.2	42	2012-02-24	2012-09-25	13.8	9.4	68	20.33	2013-03-08	15.6	9.2	73.7	16.94	2013-09-10	14.8	9.5	75.3	16.75	2014-03-05	13.6	10.6	80	16.56						2016-04-22	13.1	12.2	90.2	15	2017-03-09	15.2	14.8	107.2	12.88	78	2018-09-18	16.3	98	54	61
48	1	48	Male	1	1	2.51	48	2010-11-06											2012-06-21	13.2	8.2	75.4	14.42	2012-11-23	13.2	9.4	76.5	16.06	2013-11-13	13.8	10.2	80	15.94	2014-11-25	14.1	11.5	93	13.3	2015-11-19	14.2	13.2	100.2	13.15	75	2017-02-08	13.1	88	46	102
49	1	49	Female	2	2	2.7	44	2011-12-30	2012-07-19	15.2	6.2	60.2	17.11	2013-01-04	12.4	7.5	70.1	15.26	2013-07-16	13.8	9.5	75.4	16.71	2014-01-21	16	9.8	77.8	16.19	2015-03-03	16	11.8	90.8	14.31	2016-01-20	14.8	7	96	7.6	2017-01-24	15	14.5	104	13.41	76	2018-05-04	16.5	107	81	77
50	1	50	Male	1	1	2.5		2011-12-18	2012-07-04	16.2	7.2	64.1	17.52	2013-01-04	15.2	9.2	70	18.78	2013-06-25	14.6	9.1	75.7	15.88	2014-02-23	14.8	11.5	82	17.1	2015-03-03	17.1	13.1	92.8	15.21	2016-02-08	15	12.6	97	13.39	2017-01-19	16.1	16.5	102.1	15.83	76	2018-05-04	16.6	96	50	61
51	1	51	Male	1	1	2.93	52	2011-10-30	2012-05-24	16.2	8.14	61	21.88	2012-11-23	13.8	9.6	73.3	17.87	2013-05-07	15.2	10.8	78.3	17.62	2013-11-11	14.8	9.7	83	14.08	2014-11-12	19.5	14.5	91.8	17.21	2015-12-11	15.1	13.2	96.2	14.26	2016-11-24	16.1	16.9	109.1	14.2	78	2018-04-30	15.8	103	57	80
52	1	52	Male	1	1	2.8	38	2011-09-18	2012-04-24	16.7	8	66	18.37						2013-04-23	13.6	8.6	73	16.14	2013-10-02	13.7	9.2	79.8	14.45	2014-10-29	15.1	10.9	90.1	13.43	2015-10-27	13	12	94	13.58	2016-10-20	14.1	14.8	102.1	14.2	80	2018-06-09	14.5	94	58	98
53	1	53	Female	2	1	2.97	42	2011-03-26	2011-11-12	16.1	6.22	65.6	14.45	2012-04-21	14.1	7.21	70.5	14.51	2012-09-10	12.6	7.6	77.2	12.75	2013-03-30	14.6	10.3	79.1	16.46	2014-04-14	14.8	11.1	88.1	14.3	2015-04-06	16.1	13.2	97	14.03	2016-04-20	16.1	17.1	101.2	16.7	81	2018-01-18	16.2	85	60	94
54	1	54	Female	2	1	2.46	48	2010-11-03											2012-05-30	15.8	8.2	72.1	15.77	2012-11-28	14.6	9.5	78	15.61	2013-11-13	14.1	11	88	14.2						2015-12-25	14.1	14	106.8	12.27	79	2017-06-23	14.5	116	74	99
55	1	55	Male	1	1	3.05	47	2011-04-08	2011-11-12	13.7	6.62	55.8	21.26	2012-04-24	16.8		64.5		2012-10-12	12.6	7.5	71.1	14.84	2013-04-30	13	8.4	76.6	14.32	2014-04-29	14.7	9.9	80	15.47	2015-04-25	15.1	13.2	95.1	14.6	2016-05-18	13.2	10	97.1	10.61	81	2018-01-18	13.5	102	69	102
56	1	56	Male	1	1	3.12	48	2011-08-27	2012-04-24	13.2	6.1	63.2	15.27	2012-10-12	13.6	7.6	69.1	15.92	2013-03-07	12.8	8	74.5	14.41	2013-09-10	13.2	8.6	78.2	14.06	2014-09-26	14	9.3	88.2	11.95	2015-11-20	13.1	13.6	90.1	16.75	2016-09-21	16.2	15.1	106.2	13.39	80	2018-04-30	16.6	112	70	81
57	1	57	Male	1	1	3		2010-09-10																																				82	2017-07-18	16.5	96	73	100
58	1	58	Female	2	1	3.25	49	2010-06-16											2012-01-28	15.2	10.6	75	18.84	2012-07-07	14.9	11.9	85.3	16.35	2013-07-14	15.8	14.7	92	17.37	2014-06-28	16.8	16.3	100.5	16.14	2015-12-19	17	18.2	110	15.04	82	2017-05-05	19.2	108	85	82
59	1	59	Female	2	2	2.75	48	2012-10-06	2013-04-20	13.8	7.6	63	19.15						2014-04-21	14.8	9.7	74.2	17.62	2014-10-15	15.2	11	79.5	17.4	2015-11-05	13.2	10.2	80.2	15.86	2016-11-22	14.1	13.2	101	12.94	2017-11-28	16.2	19.2	108.2	16.4	73	2018-11-09	16.5	105	66	80
60	1	60	Female	2	1	2	46	2012-05-12	2012-11-27	12.8	6.1	56	19.45	2013-05-22	12.8	7.2	66.2	16.43	2013-11-29	13.7	8	70.1	16.28						2015-07-20	12.5	10	90.1	12.32	2016-05-20	12.5	12.1	95.2	13.35	2017-08-28	16.5	17	105.2	15.36	77	2018-11-09	16.2	90	50	62
61	1	61	Female	2	1	2.5		2011-12-26	2012-07-09	14.1	7	70.1	14.24																2015-02-09	14	11.3	83.1	16.36	2016-01-06	14	13.7	98.5	14.12	2017-01-16	15	14.1	105.1	12.76	75	2018-04-25	16	86	54	96
62	1	62	Female	2	2	3.75		2011-09-02	2012-04-03	14.2	6.03	61	16.21																2014-09-12	15.6	12	90	14.81						2016-10-04	15.2	14	109.1	11.76	79	2018-04-24	15.4	91	60	83
63	1	63	Female	2	1	3		2011-10-10	2012-05-28	13.6	6.5	70.3	13.15																2014-11-04	15.2	11.8	90.2	14.5	2015-12-18	14.1	12.7	97	13.5	2016-12-06	14.8	13	105.1	11.77	78	2018-04-25	15.5	86	50	98
64	1	64	Male	1	1	3		2011-08-05	2012-04-03	16.8	9.1	67	20.27																2014-10-07	16.1	11.9	91.2	14.31	2015-08-25	13.6	13	96.1	14.08	2016-09-16	15.2	15.2	108.1	13.01	80	2018-04-25	14.5	90	53	84
65	1	65	Female	2	2	2.75	46	2012-03-03	2012-09-14	12.5	5.8	66.4	13.16	2013-03-19	13.4	7.5	69.3	15.62	2013-09-12	14.2	7.5	74.2	13.62	2014-03-12	14.8	10.3	79.2	16.42	2015-04-20	14.5	11.7	81	17.83	2016-04-20	13.2	13.2	109.1	11.09	2017-04-03	14.1	15.1	104.2	13.91	77	2018-08-07	15.8	114	62	83
66	1	66	Male	1	1	3.5		2010-11-13											2012-06-15	15.6	9.2	75	16.36	2012-11-22	13.4	10.5	81	16	2014-01-27	14.6	12.8	93	14.8						2015-12-20	14.1	14	102.2	13.4	82	2017-09-19	15.8	86	66	74
67	1	67	Female	2	1	2.9	53	2011-02-01	2011-08-23	11	7	53.2	24.73	2012-04-05	13.7	7.3	74.1	13.29											2014-03-03	13.8	12.9	96.1	13.97						2016-04-20	15.1	17.2	112.2	13.66	77	2017-07-29	16	114	82	81
68	1	68	Female	2	3	2.88	50	2012-06-08	2013-01-10	13.8	7.4	63.5	18.35	2013-07-01	13.4	8.7	70.2	17.65	2013-12-28	13.1	9.4	74.5	16.94	2014-07-02	15	10	82	14.87	2015-06-27	15.1	13	84.1	18.38	2016-06-13	14.2	14.2	101.2	13.87	2017-09-07	17.8	17.7	107.2	15.4	73	2018-08-07	17.2	92	72	96
69	1	69	Male	1	1	2.66	49	2010-09-03											2012-04-05	14.8	9.1	80.1	14.18	2012-09-14	13.9	9.7	77	16.36	2013-09-12	16.7	11.8	85.2	16.26	2014-09-16	16	13.2	98.8	13.52	2015-12-16	15	15.5	105.1	14.03	84	2017-09-19	16	96	66	98
70	1	70	Female	2	1	2.73	49	2010-10-18											2012-06-15	14.6	8.5	72.1	16.35	2012-10-20	14.8	10	75.3	17.64	2013-10-30	14	10.8	89.3	13.54	2014-11-01	13.1	12.6	99	12.86	2015-12-17	14.1	14	105.5	12.58	81	2017-07-29	15.2	101	64	93
71	1	71	Female	2	1	2.52	45	2011-03-04	2011-11-17	13.3	7.19	60	19.97	2012-04-25	13.4	7.3	69	15.33	2012-11-22	13.4	8.9	76.3	15.29	2013-03-14	12.3	8.4	78.3	13.7	2014-03-12	13.4	10.9	81.1	16.57						2016-03-29	14.2	13.1	102.1	12.57	80	2017-11-28	14	80	58	72
72	1	72	Female	2	1	3.4	46	2011-04-24	2011-11-17	15.1	7.76	62.5	19.87	2012-05-18	14.5	8.1	71	16.07	2012-11-06	13.4	9.3	76.4	15.93	2013-04-30	13.3	9.7	82.3	14.32	2014-05-29	16.5	12.4	93.1	14.31	2015-07-06	14	11	90.2	13.52	2016-05-16	15.2	13.1	110.2	10.79	82	2018-02-27	15.5	103	64	82
73	1	73	Male	1	1	3.41	52	2011-03-11	2011-11-17	13.5	8.67	64.5	20.84						2012-09-11	12.8	9.6	75.3	16.93						2014-03-20	14.4	12.9	86.6	17.2						2016-04-05	15.1	14.2	103.6	13.23	83	2018-02-27	16.2	104	68	83
74	1	74	Male	1	1	2.48	46	2010-09-25											2012-04-25	13.2	7.3	73	13.7	2012-10-05	12.1	8	77.1	13.46	2013-10-22	14.7	9.6	82.3	14.17	2014-10-20	14	10.8	93.1	12.5	2015-12-18	12.1	11.9	98.5	12.27	84	2017-09-26	13.5	72	46	100
75	1	75	Male	1	2	2.5	47	2011-07-23	2012-02-01	13.4	6.55	67.5	14.38						2013-02-13	12.8	8.4	77.2	14.09	2013-08-05	14.8	9.3	77.2	15.6	2014-10-20	15.1	11.6	86.8	15.4						2016-09-09	16.1	16	102.1	15.35	80	2018-04-20	14.5	90	60	86
76	1	76	Male	1	1	2.25		2011-01-26						2012-03-24	17.4	8.2	71	16.27	2012-08-28	14.3	9.6	76.8	16.28	2013-02-13	13.8	9.9	81	15.09	2014-02-10	14.5	11.8	88.6	15.03	2015-02-11	15	13.8	102.1	13.24	2016-04-06	15.2	14.5	98.2	15.04	79	2017-09-14	15.7	100	68	73
77	1	77	Male	1	1	2.05	46	2010-08-05											2012-02-17	13.2	10	84.1	14.14						2013-08-18	16.2	13	89.3	16.3						2015-12-18	14.2	16.5	114.3	12.63	85	2017-09-19	16.6	113	80	91
78	1	78	Female	2	1	2.05	45	2012-10-24	2013-04-30	12.7	6.5	59.1	18.61	2013-11-11	13.4	8.5	71.4	16.67	2014-05-06	13.3	9.3	80.1	14.49						2015-12-15	14	12.2	93	14.11	2016-11-23	15.1	13.6	98.1	14.13	2017-11-14	15.4	15.2	111.2	12.29	72	2018-11-09	17	92	60	108
79	1	79	Female	2	1	3.34	48	2011-05-27	2012-03-30	14.6	7.1	63	17.89	2012-07-05	15.7	8.3	66	19.05	2012-12-05	13.5	8.8	76.3	15.12	2012-06-02	14.8	9.8	78	16.11	2014-06-07	15	11.1	95	12.3	2015-07-01	14.3	13.2	92.1	15.56	2016-06-09	14.1	15.2	103.1	14.3	81	2018-03-01	16.8	94	76	93
80	1	80	Male	1	1	2.93	47	2010-08-23											2012-02-21	13.1	8.6	78.5	13.96	2012-09-21	13.7	9.8	79.3	15.58	2013-09-13	14.6	11.7	85.8	15.89						2015-09-02	14.6	15	106.8	13.15	80	2017-05-17	15	102	60	97
81	1	81	Male	1	1	2.78	48	2012-01-18	2012-07-19	14.8	7.4	64.8	17.62	2013-01-30	13.4	8.1	71.6	15.8	2013-07-24	14.3	8.5	72.3	16.26	2014-01-31	12.7	9.3	77.1	15.64	2015-02-04	14	10.2	84.5	14.29	2016-01-30	14.2	13.8	100.1	13.77	2017-02-10	15.3	15.8	107.2	13.75	75	2018-04-25	14.3	86	61	104
82	1	82	Female	2	1	2.5		2010-09-18											2012-04-25	15.8	9.2	76	15.93	2012-10-10	14.1	10.3	81.6	15.47	2013-09-28	13.8	11.7	94.1	13.21						2016-01-13	15.5	16	110.2	13.18	83	2017-09-14	16.6	84	59	81
83	1	83	Female	2	1	2.96	48	2010-11-08											2012-07-24	13.6	7.5	71	14.88	2012-11-22	13.1	7.3	77.6	12.12	2013-11-27	14.6	9.8	92.3	11.5	2015-01-19	15.1	11	96.1	11.91	2015-12-05	14.5	13.7	103.5	12.79	80	2017-07-10	16.2	106	63	64
84	1	84	Female	2	1	3		2010-12-24						2012-03-24	13.8	8.04	76	13.92	2012-07-07	15.1	8.5	74.1	15.48	2013-01-03	14.2	10.3	78.7	16.63	2014-01-04	16.2	12.4	85.7	16.88	2015-01-19	16.1	14.2	90.1	17.49	2016-02-24	14.2	15.8	109.1	13.27	79	2017-08-01	16.3	98	66	82
85	1	85	Male	1	2	3.12	46	2011-03-25	2011-10-03	12.2	7.49	68.1	16.15	2012-04-25	15.7	8.2	72	15.82	2012-10-10	13.2	9.2	72.5	17.5	2013-04-03	13.3	10.2	81.1	15.51	2014-04-03	14.5	12	91.2	14.43	2015-04-13	14.2	12.1	98.2	12.55	2016-04-06	14.5	16	111.2	12.94	76	2017-07-29	14.7	92	59	97
86	1	86	Male	1	1	3		2010-12-04						2012-02-23	12.2	7.2	71.2	14.2	2012-06-26	13.2	7.4	75	13.16	2012-12-10	13.1	8.2	75.7	14.31	2014-01-30	13.4	8.5	81.3	12.86	2015-03-06	15.1	11.6	99.5	11.72	2016-01-30	13.2	14	102.1	13.43	81	2017-09-19	16.2	88	64	92
87	1	87	Male	1	2	2.52	46	2011-12-30	2012-07-16	13	6.67	67.1	14.81	2013-01-10	12.8	8.5	68.6	18.06	2013-07-16	13.1	8.7	78.8	14.01	2014-02-10	14.6	9.3	78.3	15.17	2015-01-19	13.4	10.6	83.1	15.35	2016-02-09	14.1	14.2	102	13.65						74	2018-03-22	15.5	115	62	96
88	1	88	Female	2	1	2.7	46	2011-03-22	2011-11-24	12.6	6.78	65.9	15.61	2012-04-25	12.8	6.1	70.1	12.41	2012-09-21	12.8	7.7	72.4	14.69	2013-04-02	14.2	9.2	77.4	15.36	2015-04-03	14.8	10.8	82.6	15.83	2015-04-06	14.5	12.2	98	12.7	2016-04-21	14.1	12.3	103.1	11.57	75	2017-07-06	13	110	81	85
89	1	89	Female	2	1	3.7	47	2011-06-25	2012-01-18	14.6	7.55	59	21.69	2012-07-07	16.1	8.4	77.1	14.13	2013-01-24	13.4	8.6	73.1	16.09	2013-07-03	13.8	10	72.1	19.24	2014-08-05	17	12.7	88	16.4	2015-07-06	17.8	14	92.1	16.5	2016-07-27	17.2	19.5	106.5	17.19	72	2017-07-07	18	112	77	91
90	1	90	Female	2	1	2.67	43	2011-06-23	2012-02-10	18.7	7.15	65	16.92	2012-07-05	14.6	8.7	72	16.78	2013-01-10	13.6	10.2	77.2	17.11	2013-07-01	13.4	10.3	83.1	14.92	2014-06-27	16.5	12.7	94.6	14.19	2015-07-06	16.8	13.6	100.1	13.57	2016-06-24	15.1	15.2	104.2	14	72	2017-07-07	15	97	62	70
91	1	91	Male	1	2	2.98	50	2012-06-06	2012-12-10	14.6	8.5	64.7	20.31	2013-06-26	13.7	9.9	66.8	22.19	2014-01-04	13.6	11	75.4	19.35	2014-06-18	15	11.3	85	15.64	2015-07-24	14	13	88	16.79	2016-06-13	14.2	13.2	94.1	14.91	2017-09-08	14.5	16.2	111.4	13.05	74	2018-08-07	15.2	94	52	78
92	1	92	Male	1	1	2.76		2012-03-15	2012-11-20	15.6	8.6	68	18.6	2013-03-22	13.8	9.1	72.5	17.31	2013-09-28	13.5	10	79.2	15.94	2014-03-26	13.8	10.5	79.1	16.78	2015-04-01	14.5	13.2	96.1	14.29	2016-04-20	15.2	14.2	104.1	13.1	2017-04-26	16.2	16	109.5	13.34	73	2018-04-23	15.2	100	71	84
93	1	93	Male	1	1	2.46	48	2011-05-20	2011-11-30	13	6.9	63.5	17.11	2012-06-21	13.7	6.5	68.7	13.77	2012-11-29	14.5	8.9	74.2	16.17	2013-05-28	12.5	9.4	78	15.45	2014-06-07	13.5	11	91	13.28	2015-07-07	14.1	13.8	98.1	14.34	2016-06-20	13.1	14.6	108.2	12.47	74	2017-08-01	14	93	56	68
94	1	94	Female	2	1	2.55	42	2011-09-23	2012-04-09	11.6	6.12	65.6	14.22																															82	2018-08-07	19.5	102	77	92
95	1	95	Female	2	1	3		2010-12-22						2012-02-23	13.1	8.8	72.6	16.7	2012-07-07	15.1	10	82.1	14.84	2013-01-03	15.6	12	84	17.01	2014-01-09	13.1	12.3	90.5	15.02	2015-02-27	16.1	14.5	102.1	13.91	2016-02-24	13.2	14.9	106.1	13.24	80	2017-09-14	16	98	68	100
96	1	96	Female	2	1	2.74	48	2010-10-04											2012-04-25	14	7.5	71.5	14.67	2012-11-22	13.5	8.6	74.4	15.54											2015-12-20	14.1	12.9	102.1	12.37	83	2017-09-14	15.3	97	58	100
97	1	97	Female	2	1	3	46	2011-01-07	2011-07-28	11.9	5.44	66.8	12.19	2012-03-27	12.6	7.6	75.5	13.33	2012-07-19	13.4	8.2	75.2	14.5	2013-01-21	13.8	9.6	80.1	14.96	2014-02-10	15.3	10.9	85.7	14.84	2015-03-06	15.8	12.6	97.1	13.36	2016-02-23	14	13.2	98	13.74	82	2017-11-08	15	91	61	127
98	1	98	Female	2	1	2.26	50	2011-12-23	2012-07-07	13.1	6.5	71.1	12.86	2013-01-10	13.3	8.3	67.1	18.43	2013-07-01	13.6	8.7	73	16.33	2013-12-28	13.6	9.6	73.8	17.63	2015-02-04	15.2	11.7	87.1	15.42	2016-01-30	14.6	13	90.2	15.98	2017-02-02	14.2	14.9	104.2	13.72	75	2018-03-27	16.8	95	67	77
99	1	99	Male	1	1	2.45	46	2011-01-05						2012-02-17	14.7	9.5	67.8	20.67	2012-08-22	14.1	9.7	72.4	18.51						2014-01-31	17.6	12.5	85.3	17.18	2015-02-04	16	13.3	89.7	16.53	2016-03-29	15.6	15.2	102.1	14.58	82	2017-11-08	14.2	95	58	77
100	1	100	Female	2	2	2.5		2011-03-16	2011-11-29	13.5	6.96	60	19.33	2012-04-02	12.5	7	75	12.44	2012-09-11	12.1	7.9	72.8	14.91	2013-04-08	15.2	10.2	78.1	16.72	2014-04-03	15.3	11.7	80.8	17.92	2015-04-06	15.1	12.8	90.2	15.73	2016-05-10	14.2	14.2	100.2	14.14	76	2017-07-29	15	92	72	90
101	1	101	Female	2	1	3		2010-12-10						2012-03-30	14.3	8.4	72	16.2	2012-06-26	14.5	9.1	78.3	14.84						2014-01-04	13.5	11.6	94.1	13.1	2015-01-19	16.1	14	100.1	13.97	2015-12-31	14.1	15.1	106.1	13.41	79	2017-08-01	15	104	70	109
102	1	102	Male	1	1	2.4	43	2011-04-29	2011-11-24	11.8	5.94	58.7	17.24	2012-06-04	15.6	7.5	64.1	18.25	2012-11-29	12.4	8.3	75.4	14.6	2013-05-06	13.1	8.8	77.4	14.69	2014-07-10	13	9.5	86.1	12.81	2015-05-21	16.2	13.2	90.1	16.26	2016-05-26	12.1	10.2	93.2	11.74	81	2018-02-27	13.2	90	52	90
103	1	103	Male	1	1	3		2011-01-23						2012-01-31	13.1	8.3	73	15.58						2013-02-01	13.2	9.7	78.7	15.66	2014-02-13	13.8	10.6	85	14.67	2015-03-11	15.8	13	102.2	12.45	2016-03-31	13.1	12.7	103.2	11.92	81	2017-11-08	14.5	92	68	82
104	1	104	Female	2	1	2.5		2011-02-09	2011-09-29	18.3	6.91	58.3	20.33	2012-03-24	12.7	7.4	67	16.48	2012-08-27	13.6	8.2	69.8	16.83	2013-02-19	14.5	9	74.2	16.35	2014-02-21	14.3	10.8	82.3	15.94	2015-03-11	14.5	11.9	84	16.87	2016-04-29	14.2	14	100.2	13.94	80	2017-11-08	15.5	96	65	76
105	1	105	Male	1	3	3.25	52	2012-03-16	2012-09-15	14.1	8.3	64	20.26	2013-03-25	15.2	10.2	73.2	19.04	2013-10-06	13.8	10.1	79.1	16.14	2014-03-25	15.2	11.4	82.4	16.79	2015-04-04	16.2	13.8	92	16.3	2016-03-19	16.1	14.3	95.2	15.78						76	2018-08-02	16.3	96	50	64
106	1	106	Female	2	1	3.1	45	2011-08-03	2012-02-08	13.6	8.05	69.5	16.67																2014-08-23	16.5	11.9	93	13.76	2015-08-25	16.2	16	102.1	15.35	2016-08-30	17.1	17.1	110	14.13	83	2018-07-27	23.3	95	68	88
107	1	107	Male	1	1	2.3	48	2012-05-24	2012-12-03	13.8	7.8	63.4	19.41	2013-05-27	14.2	7.2	69	15.12	2013-12-11	14.5	9.5	75.8	16.53	2014-06-05	15	10	86.5	13.36	2015-06-22	13.2	12.2	88	15.75	2016-06-06	14	13.3	99.2	13.52	2017-07-25	14.8	15.4	111.2	12.45	74	2018-08-02	16.2	88	72	82
108	1	108	Male	1	1	3.8	50	2012-05-18	2012-11-30	13.8	9	67.4	19.81	2013-05-27	13.9	8.6	71.7	16.73	2013-12-11	13.4	11.1	76.3	19.07	2014-06-05	14.1	10.6	87.1	13.97	2015-06-22	14.3	12.8	97.5	13.46	2016-06-06	15.5	13.3	100.5	13.17	2017-07-17	15.8	18.5	111.8	14.8	74	2018-08-02	16	92	50	70
109	1	109	Female	2	1	3.75	51	2011-04-07	2011-11-29	13	7.36	72.4	14.04	2012-05-21	14.8	9.7	73.1	18.15	2012-10-18	13.2	9.2	76.8	15.6	2013-04-17	13.6	9.7	78.7	15.66	2014-04-17	14.8	11.6	82.7	16.96	2015-04-09	15.2	13	92.1	15.33	2016-05-24	15	13	106.5	11.46	81	2018-02-01	16.8	83	49	74
110	1	110	Male	1	1	3		2011-11-03						2012-11-20	14.1	8	69.6	16.51	2013-05-21	13.3	8.9	75	15.82	2013-11-18	14.2	8.9	74.2	16.17	2014-11-14	17.8	11.9	87.8	15.44	2015-11-18	13.8	12.4	94.5	13.89	2016-11-21	16.1	15.6	107.1	13.6	80	2018-07-27	15	95	56	70
111	1	111	Male	1	1	4.13	50	2012-02-19	2012-08-27	14.7	8	65.2	18.82	2013-02-23	14.3	8.7	73.6	16.06	2013-08-26	14.4	9.8	79.8	15.39	2014-02-27	14.6	10.7	79.2	17.06	2015-03-06	15.1	11.5	93.1	13.27	2016-03-17	14.3	12.3	82.1	18.25						77	2018-08-02	16.3	93	73	80
112	1	112	Male	1	1	3.1	48	2010-08-18											2012-02-23	13.4	9	78	14.79	2012-09-23	15.6	9.5	73.2	17.73	2013-08-21	14.6	12.3	84	17.43	2014-09-09	16	12.6	89	15.91	2015-08-29	14.5	14.3	98.4	14.77	80	2017-04-27	16.2	84	50	90
113	1	113	Female	2	1	2.92		2011-04-08	2011-11-17	13.7	6.19	56.4	19.46	2012-06-02	13.8	7.2	68.2	15.48	2012-10-13	12.6	7.7	71	15.27	2013-04-23	12.6	8.2	77.8	13.55	2014-04-16	14.6	9.4	79	15.06						2016-05-03	13.1	15	96.1	16.24	83	2018-03-23	16.1	99	54	64
114	1	114	Male	1	1	2.42	48	2010-09-03											2012-02-04	14.2	9.1	77	15.35	2012-09-21	13.8	10.2	82.4	15.02	2013-09-11	14.6	12.3	81.7	18.43	2014-10-16	14.6	13.5	82.8	19.69	2015-09-23	15.1	15.5	101.1	15.16	84	2017-09-16	15.5	86	60	68
115	1	115	Male	1	2	2.53	48	2012-02-21	2012-09-21	13	6.2	63	15.62	2013-02-23	12.8	7.2	69	15.12	2013-08-30	12.4	8.6	76.1	14.85	2014-02-26	12.6	8.5	73.7	15.65	2015-03-20	14	9.9	85	13.7	2016-03-09	14.1	11.7	95	12.96	2017-03-08	15.6	16.2	108.2	13.84	74	2018-04-24	15.4	92	52	70
116	1	116	Male	1	2	2.75	48	2012-03-13	2012-10-01	12.5	6.9	63.3	17.22	2013-03-22	12.6	7.8	70	15.92	2013-10-29	13	9.1	76.6	15.51	2014-03-25	13.4	10	81.2	15.17	2015-04-07	16	13.1	92	15.48	2016-04-29	13.4	12.2	96.2	13.18	2017-03-24	14.1	14.1	106.2	12.5	77	2018-09-12	17.1	83	56	78
117	1	117	Male	1	1	2.9	47	2012-01-18	2012-07-17	14.3	8	64	19.53	2013-01-27	15.3	9.3	69.2	19.42	2013-07-27	13.4	9.6	73.1	17.97	2014-02-05	14.2	11.1	77.3	18.58	2015-04-07	13.5	12.1	94.1	13.66	2016-01-29	13.9	13.3	99	13.57						75	2018-04-26	16.6	92	56	90
118	1	118	Female	2	1	3.12	48	2010-09-06											2012-05-14	12.3	8.4	76	14.54	2012-11-21	12.6	9.5	78.2	15.53	2013-09-19	12.8	10.3	89.7	12.8	2014-10-16	14.5	11.8	90.4	14.44	2015-09-25	13.1	12.7	98.5	13.09	80	2017-06-01	16	98	62	96
119	1	119	Male	1	2	2.87	48	2011-09-07	2012-05-14	13.7	7.3	64	17.82	2012-11-21	12.4	7.8	69.6	16.1	2013-04-23	12.2	7.6	75.4	13.37	2013-09-19	13.2	8.4	78	13.81	2014-10-16	13.5	9.5	81	14.48	2015-09-25	13.1	10.8	93.1	12.46	2016-10-12	13.2	13.8	107.1	12.03	79	2018-04-24	14.5	92	64	84
120	1	120	Female	2	1	3		2011-11-29	2012-06-28	13.6	7	62	18.21	2012-12-05	13.5	8.7	72.3	16.64	2013-06-05	14.5	10	81.2	15.17	2014-01-25	14.3	11.3	83.1	16.36	2015-03-03	15.7	14.2	96.1	15.38	2016-01-13	14.1	13.2	101.1	12.91	2017-02-06	15.3	16	106.1	14.21	76	2018-04-24	16.8	78	71	76
121	1	121	Female	2	1	2.25	46	2011-07-18	2012-01-06	11.7	6.39	65	15.12											2013-07-27	13.6	9.6	79.1	15.34											2016-09-30	15	17.1	105	15.51	81	2018-04-20	16.7	107	76	85
122	1	122	Female	2	1	2.54	45	2011-12-11	2012-06-26	12.2	6.3	64	15.38	2013-01-04	11.8	7.6	68	16.44	2013-06-22	13.2	8.1	74.1	14.75	2014-01-16	14	9.3	81.4	14.04	2015-01-30	15.1	11.4	89.1	14.36	2016-02-19	14	13.2	100	13.2	2016-12-30	14.1	13.5	108.2	11.53	76	2018-04-24	16.6	92	56	91
123	1	123	Male	1	1	2.74	48	2011-03-02	2011-09-17	16	8.53	68	18.45	2012-05-14	14.3	9.3	79.8	14.6	2012-10-01	14.5	9.9	82.5	14.55	2013-04-29	13.7	11.8	82.5	17.34	2014-03-18	14.7	14.4	88.1	18.55	2015-04-07	16	14.7	91.5	17.56	2016-04-13	16.2	16.7	109.7	13.88	81	2017-12-15	15.4	100	78	80
124	1	124	Female	2	1	2.5		2010-08-08											2012-02-15	13	8.1	78	13.31	2012-08-30	13.3	10	82.3	14.76	2013-08-27	14	12	95	13.3	2014-11-07	17.8	14.3	108.5	12.15	2016-01-28	16.8	15.2	109.1	12.77	85	2017-09-16	16	90	68	70
125	1	125	Male	1	1	2.25	48	2010-10-26											2012-05-30	14.4	8.6	73.1	16.09	2012-11-04	15.6	9.5	73.5	17.59	2013-11-18	13.8	11.9	83.5	17.07	2014-10-31	15.8	13.6			2016-03-31	15.1	16.2	106.2	14.36	82	2017-09-16	15.2	105	61	78
126	1	126	Male	1	1	3.06	35	2010-11-02											2012-06-20		10.4	78	17.09	2012-12-03	14.2	11	82.3	16.24	2013-11-18	14.5	12.9	91.8	15.31						2016-01-19	16.1	16.8	112.2	13.35	82	2017-09-18	15.8	89	56	61
127	1	127	Female	2	2	3.43	50	2012-06-30	2013-01-04	13.2	7.6	63.4	18.91	2013-07-28	13.8	9.2	70.1	18.72	2014-01-24	13.5	9.9	82.5	14.55	2014-08-01	15.5	10.4	86	14.06	2015-07-10	14.1	12	91.2	14.43	2016-08-17	14	14.2	100	14.2	2017-10-24	16.2	17.8	110.2	14.66	74	2018-09-10	16.3	101	67	94
128	1	128	Female	2	1	3.2	49	2011-04-28	2011-11-14	14.6	7.5	65	17.75	2012-05-29	14.3	8.6	73	16.14	2012-11-07	13.4	9.7	80.1	15.12	2013-05-07	14.2	10.5	84.7	14.64	2014-06-09	16.1	12.8	100.1	12.77	2015-07-15	15.1	15.2	101.2	14.84	2016-05-20	15.1	15	112.3	11.89	82	2018-03-05	16.8	78	57	74
129	1	129	Female	2	1	2.94	42	2011-10-12	2012-04-17	11.5	6.9	60.5	18.85	2012-10-22	12.4	6.8	69.8	13.96	2013-04-17	12.9	8.5	74.8	15.19	2013-10-23	12.8	9.3	82.3	13.73						2015-12-25	14	13.3	97	14.14	2016-10-31	15.1	15.3	106.1	13.59	78	2018-05-09	15.4	105	71	100
130	1	130	Male	1	1	2.75		2012-03-26	2012-09-26	13.8	6.3	59.7	17.68	2013-03-31	13.2	8	69.2	16.71	2013-10-07	13.5	8.7	74.3	15.76	2014-04-03	13.3	10	77.8	16.52	2015-04-15	14.1	11.5	88.1	14.82	2016-04-20	15	11.6	97.2	12.28	2017-08-30	16.8	15.3	103.2	14.37	77	2018-09-04	16.2	110	78	72
131	1	131	Female	2	1	2.54	45	2011-07-08	2012-01-05	13.3	7.4	64.5	17.79	2012-07-18	14.5	8.1	69.2	16.92	2013-01-19	13.7	9.1	74.6	16.35	2013-07-15	13.8	9.4	80.1	14.65	2014-08-01	15	11.4	91	13.77	2015-08-01	14.5	13.3	97.3	14.05	2016-07-25	15	14	107	12.23	81	2018-04-26	16	96	61	90
132	1	132	Female	2	1	2.59	43	2011-03-30	2011-11-15	12.4	7.42	64.1	18.06	2012-05-14	13.2	7.5	70.2	15.22	2012-09-10	13.4	7.2	74	13.15	2013-04-09	13.4	9.6	75.1	17.02	2014-04-11	14.2	10.9	84.6	15.23	2015-05-01	14.5	12.1	90.1	14.91	2016-06-10	14	15	104.6	13.71	82	2018-02-01	15.2	104	72	62
133	1	133	Female	2	1	3.04	47	2011-02-05	2011-10-22	13.8	10	78.8	16.1	2012-04-07	14.5	9.5	75	16.89	2012-08-24	14.1	10	75.7	17.45	2013-02-23	13.8	10.2	76.2	17.57	2014-03-01	14.4	12.6	87.2	16.57	2015-04-15	16.2	13.4	98.1	13.92	2016-04-20	15.7	14.6	106.8	12.8	80	2017-10-06	15.5	100	64	86
134	1	134	Male	1	1	3.37	42	2011-11-27	2012-06-07	13.8	7.1	63.5	17.61	2012-12-06	13.4	7.6	70.3	15.38	2013-06-01	14.2	9.3	75.3	16.4	2014-02-15	13.8	9.8	83.2	14.16	2014-12-08	16.1	10.2	91	12.32	2016-01-13	15.1	13.2	101.2	12.89	2017-01-06	14.2	14.2	107.1	12.38	77	2018-05-15	15.5	88	42	90
135	1	135	Male	1	1	3.01	46	2012-01-17	2012-07-18	14.4	7.2	62.5	18.43	2013-01-19	13.8	8.5	70.7	17.01	2013-07-26	15.2	9	72.1	17.31	2014-02-05	13.8	10.3	79	16.5	2015-04-25	15.1	12.1	89.1	15.24	2016-02-16	14	13.4	102	12.88	2017-01-31	14	14.9	106	13.26	75	2018-05-10	15.8	92	54	96
136	1	136	Male	1	1	2.75		2011-12-14	2012-07-05	12.1	5.3	64	12.94	2013-02-13	12.8	7.3	72.2	14	2013-07-02	11.6	7.7	78.1	12.62	2013-12-30	11.6	8.6	89.1	10.83	2015-01-24	15.2	10.9	93.5	12.47	2016-01-04	14.1	12.2	96.1	13.21	2017-01-05	14.1	15.2	106	13.53	76	2018-05-09	14.2	96	63	101
137	1	137	Male	1	1	2.3	48	2012-08-03	2013-02-21	13.3	6	53	21.36	2013-08-16	13	7.2	72.3	13.77	2014-02-15	12.8	8.5	77.2	14.26	2014-08-23	14.5	9	80	14.06	2015-08-22	12.1	10.2	86.1	13.76	2016-08-30	13.2	13.2	98.2	13.69						73	2018-09-04	15.2	82	52	72
138	1	138	Female	2	1	3		2012-08-22	2013-03-05	14.1	7.4	65.1	17.46	2013-09-05	13.5	8	70.1	16.28	2014-03-01	13.1	8.8	75.4	15.48	2014-09-29	13.5	9.9	81.8	14.8	2015-09-07	14.1	10.8	88.1	13.91	2016-09-21	14.1	14.2	95	15.73	2017-10-09	15.9	15.6	108.6	13.23	72	2018-09-05	14.9	90	57	72
139	1	139	Male	1	1	3.7		2012-03-05	2012-09-10	12.5	7.2	65.1	16.99	2013-03-11	12.6	8	69.8	16.42	2013-09-20	12.3	8.9	75.8	15.49	2014-03-18	14.2	10.1	77.1	16.99						2016-04-20	15.4	13.9	99.4	14.07	2017-03-27	14.3	16.2	114	12.47	74	2018-05-10	16	84	54	78
140	1	140	Female	2	1	2.5	44	2011-09-27						2012-10-22	13.8	8.8	72.6	16.7	2013-03-31	14.8	9.8	78.6	15.86	2013-10-07	14.5	11.2	86.7	14.9	2014-09-29	16.5	13.3	94.6	14.86	2015-12-24	15	15.7	108.1	13.44	2016-11-25	13.1	13	106.1	11.55	79	2018-05-09	16.2	86	62	95
141	1	141	Male	1	1	3		2012-07-15	2013-01-27	13.6	7.1	66	16.3																					2016-09-14	14.1	14.2	101.2	13.87	2017-10-04	15.8		114.2		76	2018-11-30	16.2	91	60	90
142	1	142	Male	1	2	3		2011-11-30	2012-07-12	16.7	8.6	64.2	20.87	2012-12-20	15.8	8.3	72.6	15.75	2013-07-02	14.8	11.1	74.1	20.22	2013-12-20	14.5	11.9	89.4	14.89	2015-01-24	15.1	13.9	95	15.4	2016-01-14	15.5	14.9	96.7	15.93	2017-02-28	17.2	16	105.1	14.48	77	2018-05-17	16.5	106	71	88
143	1	143	Female	2	2	2.4	48	2012-06-22	2012-12-29	16.5	7.3	63.2	18.28	2013-06-29	13.4	8.4	68	18.17	2014-02-18	13.5	9	72.3	17.22	2014-07-31	16	10.2	75	18.13	2015-06-27	14.1	10	80.6	15.39	2016-07-27	15.1	13	95.2	14.34	2017-09-08	15.6	14.8	104.2	13.63	73	2018-08-07	15.5	94	62	80
144	1	144	Female	2	1	3.09	48	2010-10-13											2012-04-23	15.8	7.6	73.2	14.18	2012-11-07	13.8	10.9	80.3	16.9	2013-10-19	15.9	11.8	87.8	15.31	2014-10-25	16.4	13.4	97.1	14.21	2015-12-15	15.3	15.1	104	13.96	83	2017-10-12	15.5	100	51	99
145	1	145	Male	1	2	2.5		2012-06-26						2013-08-02	12.8	7.5	71	14.88						2014-07-30	14.5	8.9	80.1	13.87	2015-07-20	12.5	10.1	86.1	13.62	2016-08-09	14.2	13.2	93.2	15.2	2017-09-26	15.8	13.6	104.6	12.43	73	2018-08-07	18	87	62	92
146	1	146	Male	1	2	2.8		2011-11-14	2012-05-30	13.6	6.2	60.7	16.83	2012-11-23	12.6	6.7	63.8	16.46	2013-05-21	12.8	7.9	70.3	15.99	2013-02-04	14.1	9.3	76	16.1	2014-11-27	15.5	10.6	85	14.67	2015-12-26	14.1	12.6	93.1	14.54	2017-01-28	14.2	13	99	13.26	80	2018-07-19	15	84	71	57
147	1	147	Female	2	1	2.5		2011-09-16																					2014-10-09	15.5	10	82.2	14.8						2016-10-17	14.2	12.8	97.1	13.58	80	2018-05-17	14.6	105	70	64
148	1	148	Female	2	1	3.5		2011-10-23	2012-05-22	14.2	6.5	63	16.38																2014-11-06	14.2	10.5	88.1	13.53	2016-01-24	14.2	13.2	91.2	15.87	2016-11-28	15.2	13.1	103.1	12.32	78	2018-05-16	15.3	98	60	82
149	1	149	Female	2	1	2.7	46	2011-12-27	2012-07-18	14.6	6.6	58.6	19.22	2013-01-01	14		72.5		2013-07-05	13.1	8.4	69.8	17.24	2014-01-17	14.2	9.7	76.4	16.62						2016-01-24	15.2	13.2	92.2	15.53	2017-01-18	15	16.2	103	15.27	76	2018-05-17	15.5	95	68	86
150	1	150	Female	2	2	2.68	43	2011-09-22	2012-05-24	14.7	7.1	66.1	16.25	2012-09-22	13.2	8	71.8	15.52	2013-04-01	13.4	9.4	74	17.17	2013-09-30	14.2	10.5	77.3	17.57	2014-10-09	15	11.4	82.4	16.79	2015-11-05	14.1	13	98.1	13.51	2016-10-17	14.1	17.3	110.2	14.25	79	2018-05-16	15.3	84	56	82
151	1	151	Male	1	1	2.9	46	2011-07-28	2012-02-06	18.6	9.6	68	20.76	2012-10-03	13.6	9	72.3	17.22	2013-02-05	13.5	8.4	77.3	14.06	2013-08-05	14.6	9.8	79.8	15.39	2014-09-05	14.5	11	81	16.77	2015-08-06	15.1	14	92.1	16.5	2016-08-16	17.1	16.3	111.2	13.18	79	2018-03-20	15.2	89	60	98
152	1	152	Male	1	1	3.12	47	2011-03-16	2011-11-17	14.8	7.87	66	18.07	2012-05-10	14	8.6	75	15.29	2012-11-23	13.6	9.7	77.4	16.19	2013-03-23	15.3	10.4	81	15.85	2014-04-10	13.8	11	87.4	14.4	2015-04-08	14.1	12.1	95.1	13.38	2016-03-28	13.2	12.2	90.2	15	80	2017-12-14	15.3	101	63	72
153	1	153	Female	2	2	2.5		2012-02-28	2012-10-03	12.3	6.1	61.6	16.08	2013-03-15	12.6	7.3	69	15.33	2013-09-20	13.6	7.9	72	15.24											2016-03-17	13.1	11	82.1	16.32	2017-03-09	13.2	13.9	96	15.08	80	2018-11-16	16.5	86	64	94
154	1	154	Female	2	1	3	50	2011-12-12	2012-06-29	14.8	6.1	59	17.52	2012-12-14	14.5	8	69	16.8	2013-06-15	13.6	8.8	82.3	12.99	2013-12-18	14.5	10.5	85.2	14.46	2015-01-12	14.1	12.4	100.1	12.38						2016-12-20	14.1	15.8	108.1	13.52	79	2018-07-19	17.3	104	72	83
155	1	155	Male	1	1	2.15	44	2011-08-28						2012-09-22	13.4	7.8	68.4	16.67	2013-03-08	13.2	8.2	72.1	15.77	2013-08-31	14.6	9.3	77.1	15.64	2014-10-13	16.2	11	81.2	16.68	2015-11-05	14.1	13	100	13	2016-09-15	13	12.1	101	11.86	80	2018-05-16	15	110	58	67
156	1	156	Male	1	1	2.5		2011-04-09	2011-11-17	14.7	9.9	69	20.79	2012-05-15	16.9	8.5	78	13.97	2012-09-22	15.6	12.1	82.6	17.73	2013-04-25	14.8	13.4	86.1	18.08	2014-04-17	16.2	14.3	93.1	16.5	2015-04-25	16.4	17.6	108.2	15.03	2016-05-02	17.1	17.36	117.2	12.64	81	2018-01-31	16.4	102	75	68
157	1	157	Male	1	1	2.16	47	2011-05-12	2011-11-23	11.8	5.94	52	21.97	2012-05-30	13.3	6.8	67.1	15.1	2012-11-23	11.5	7.2	74.2	13.08	2013-05-21	13.2	7.7	76.3	13.23	2014-06-11	14.1	9.4	85	13.01	2015-06-07	15.1	10.5	91.2	12.62	2016-05-26	14.1	10.2	94.1	11.52	82	2018-03-28	15	88	48	70
158	1	158	Male	1	1	2.75	47	2011-06-03	2012-01-04	14.2	6.97	66.5	15.76	2012-06-29	12.4	8.3	68	17.95	2012-12-11	14.5	8.5	73	15.95	2013-06-11	13.1	9.2	80.6	14.16	2014-06-12	15.1	10.7	89.1	13.48	2015-09-02	13.2	13.2	96.3	14.23	2016-07-06	13.1	14.5	105.2	13.1	80	2018-03-01	16	97	73	91
159	1	159	Female	2	2	2		2011-11-07	2012-05-30	14	7.5	61	20.16	2012-11-23	13.4	8	69.5	16.56	2013-05-15	13.8	8.4	67.7	18.33	2013-12-18	13.6	8.9	76.4	15.25						2015-12-26	14	12.9	92.1	15.21	2016-12-20	14.6	13.5	103.2	12.68	79	2018-06-27	16.2	93	56	104
160	1	160	Male	1	1	2.5	51	2011-12-03	2012-06-29	14.5	6.9	62	17.95	2012-12-14	13.6	8.3	68	17.95						2014-01-22	13.4	9.1	81	13.87	2015-02-26	15.4	11	88.1	14.17	2016-02-26	13.9	12.8	100	12.8	2017-01-18	17.1	16.9	108.2	14.44	77	2018-05-17	15	100	60	90
161	1	161	Male	1	1	3.96	47	2011-01-02	2011-09-28	16.4	11.6	77.1	19.51	2012-03-10	19.5	14	70	28.57	2012-07-28	19.8	15	79.5	23.73	2013-02-13	17.6	19	95.5	20.83	2014-03-06	18.1	21.5	102.2	20.58						2016-01-21	18	29.2	118	20.97	84	2018-01-09	23.7	106	58	83
162	1	162	Male	1	1	3		2011-05-05	2011-11-26	13.6	7.25	59.3	20.62						2012-12-04	13.2	9.8	79.6	15.47	2013-05-16	13.6	10.5	82.2	15.54	2014-05-22	14.5	11.8	92.1	13.91	2015-06-09	14.1	13.8	97	14.67	2016-06-08	14.1	15	111.2	12.13	80	2018-01-12	16.8	97	65	112
163	1	163	Male	1	1	3		2010-11-22											2012-06-28	13.5	8	75	14.22																2015-12-01	13.5	10	90	12.35	82	2017-10-18	15.5	100	66	100
164	1	164	Female	2	1	3	46	2011-03-17	2011-11-30	18.7	8.55	69	17.96	2012-05-14	15.7	9.5	77.1	15.98	2012-09-07	14.4	10.3	71	20.43	2013-04-13	13.8	11.6	78	19.07	2014-03-28	17.2	13.2	88.6	16.82	2015-04-23	14	14.6	96	15.84	2016-04-19	16.1	15.6	114.2	11.96	82	2018-01-17	18.1	100	57	65
165	1	165	Male	1	1	3.5		2011-12-14	2012-08-01	16.1	9.7	66.4	22	2012-12-21	16.5	10.2	75.8	17.75	2013-06-22	17.1	11	81.1	16.72	2014-01-01	15	12	84.7	16.73	2015-01-30	14.8	14.2	91	17.15						2017-01-17	16.2	17.2	108.1	14.72	76	2018-04-23	18.2	108	60	96
166	1	166	Male	1	1	2.75		2011-08-08	2012-04-07	18.6	8.9	65	21.07	2012-09-07	15.6	8.7	69.1	18.22	2013-02-28	15.1	8.7	79.1	13.9	2013-10-09	14.5	10.9	81.2	16.53	2014-08-25	16	12.4	90	15.31	2015-08-25	14.8	13.8	93.4	15.82	2016-09-30	14.2	16	102.2	15.32	80	2018-04-23	16.2	88	59	85
167	1	167	Male	1	2	3.19	48	2012-02-23	2012-09-29	13.4	7.7	65.4	18	2013-03-13	14.3	8.9	66.1	20.37	2013-09-15	13.8	9.6	75.1	17.02	2014-03-06	14.2	10.4	83.3	14.99	2015-03-23	15.4	12.4	94	14.03	2016-04-13	16.3	14.8	100.5	14.65	2017-03-09	15	16.8	107.3	14.59	74	2018-04-23	18.8	100	66	90
168	1	168	Female	2	1	2.21	46	2011-07-19	2012-04-07	13.6	6.1	58.1	18.07	2012-08-01	11.8	5.8	64.5	13.94	2013-02-02	13.6	7.3	68.2	15.69						2014-08-25	13.5	10.1	82	15.02	2015-08-31	12.5	7.9	87	10.44	2016-09-30	12.5	11.36	99.2	11.54	81	2018-04-23	13.8	96	60	76
169	1	169	Female	2	1	3.38	48	2011-05-16	2011-12-02	14.8	7.45	62.5	19.07	2012-06-15	13.8	8.4	79	13.46	2012-11-29	13.2	8.8	74.2	15.98	2013-05-22	14.1	10.4	77.4	17.36	2014-05-22	15.5	11.9	90.1	14.66	2015-06-09	14.3	10.5	98.1	10.91	2016-05-20	14.2	15.7	107.2	13.66	79	2018-01-12	16.2	73	48	84
170	1	170	Male	1	1	3.27	40	2011-10-09	2012-05-04	14	7.7	69	16.17	2012-10-17	13.4	8.9	73.1	16.66	2013-04-29	12.8	9.8	77	16.53	2013-10-04	13.7	10.7	77.4	17.86	2014-10-29	13.1	12.9	91	15.58	2015-10-31	15.1	14.6	102.2	13.98	2016-11-03	14.1	14.8	107.1	12.9	78	2018-04-23	15.4	84	55	96
171	1	171	Male	1	1	2.61	45	2011-06-11	2012-02-17	14.6	7.08	58	21.05	2012-07-13	13.4	6.9	70.8	13.77	2012-12-21	11.4	7.3	75.5	12.81	2013-07-03	12.8	8.9	74.1	16.21	2014-07-01	15.1	10.3	90	12.72	2015-06-26	13.1	11.8	100	11.8	2016-06-28	13.1	14.2	106.1	12.61	82	2018-04-20	14.7	96	64	87
172	1	172	Male	1	1	3.4	48	2012-06-28	2013-01-11	15	7.7	62.3	19.84	2013-07-18	14.4	8.4	71	16.66	2014-01-18	13.6	8.6	72.8	16.23	2014-08-25	15.1	9.9	79	15.86	2015-07-30	14.3	11.8	85.8	16.03	2016-08-01	15.3	12.5	92	14.77	2017-10-05	17.2	15.1	100.3	15.01	74	2018-09-19	15.5	82	55	82
173	1	173	Male	1	1	2.66	48	2011-03-27	2011-11-30	16	8.77	65.5	20.44	2012-04-26	14.3	8.1	74	14.79	2012-09-29	14.7	9.8	76.1	16.92	2013-04-09	13.5	9.9	80.2	15.39	2014-04-14	15.3	11.5	90	14.2	2015-06-04	15.2	13.7	98.2	14.21	2016-04-07	14.2	14.7	100.2	14.64	81	2018-01-12	16.2	100	70	76
174	1	174	Male	1	1	2.4		2012-03-21																2014-03-25	13.2	8.5	70.3	17.2	2015-04-07	14.1	9.8	81.2	14.86	2016-04-06	12	11.2	96.2	12.1						77	2018-09-18	14.2	100	69	84
175	1	175	Male	1	1	3.1	40	2011-01-11	2011-10-12	16.5	8.59	74.5	15.48	2012-02-06	12.8	9.03	78.5	14.65	2012-07-30	14.1	9.7	79.2	15.46	2013-01-24	13.8	11.3	84.6	15.79	2014-01-18	14.2	12.7	91.3	15.24	2015-03-10	16.5	15.9	105.3	14.34	2016-03-30	16.2	15.5	102.1	14.87	77	2017-06-23	15	108	76	94
176	1	176	Male	1	1	2.68	49	2012-07-13	2013-01-24	13.7	7	63.5	17.36	2013-07-27	13.3	7.9	69.8	16.21	2014-01-18	13.4	9.3	77.4	15.52	2014-08-07	16	10	80	15.62	2015-07-27	13.2	12.2	93.1	14.08	2016-08-11	14	13.2	92	15.6	2017-09-15	14.2	15.7	106.5	13.84	74	2018-09-19	15.5	84	58	80
177	1	177	Male	1	1	3.23	42	2011-05-14	2011-11-22	15.3	8.5	69	17.85	2012-06-22	17.3	9.3	73.2	17.36	2012-12-04	13.6	9.9	77.7	16.4	2013-05-22	14.5	10.5	79.8	16.49	2014-07-07	15.1	12.4	85.6	16.92	2015-08-23	13.4	12.3	86.3	16.52	2016-05-23	14.2	15.2	109.2	12.75	80	2018-01-18	17.2	88	69	74
178	1	178	Male	1	1	3.5	48	2011-12-11	2012-06-28	15.1	8.2	62.1	21.26	2012-12-21	15	9.3	76.4	15.93	2013-07-18	13.7	9.9	80.1	15.43	2013-12-20	14.5	11.5	84.3	16.18						2015-12-29	14	13	101.3	12.67	2016-12-27	14.1	13.6	103.1	12.79	76	2018-04-23	16.2	99	64	75
179	1	179	Female	2	1	2.5	47	2011-04-27	2011-11-23	13.7	6.6	67	14.7	2012-06-02	13.3	7.3	72.5	13.89	2012-11-06	13.6	8.5	74.5	15.31	2013-05-13	12.8	7.8	74.1	14.21	2014-05-03	14.5	10	82.3	14.76	2015-05-25	15.2	13.2	90.2	16.22	2016-05-10	13.2	13.5	98.1	14.03	77	2017-10-05	14.6	80	58	104
180	1	180	Female	2	1	3.36	47	2011-10-11	2012-04-21	12.6	6.98	67	15.55	2012-11-22	12.8	8.4	71.6	16.39	2013-04-20	13.4	9.2	74.3	16.67	2013-10-22	13.2	9.6	75.8	16.71	2014-10-25	14.5	12.1	88.1	15.59	2015-12-20	14.1	14	99.1	14.26	2016-11-28	14.9	13.6	109.1	11.43	77	2018-03-22	16.1	99	57	69
181	1	181	Male	1	1	2.85	50	2011-03-30	2011-12-12	12.8	7.73	67.2	17.12	2012-05-17	13.2	8.5	74	15.52											2014-04-10	13.6	11.6	90.8	14.07	2015-05-16	14.2	12.3	98.1	12.78	2016-04-13	15.2	15.1	102.7	14.32	80	2017-12-14	15.5	92	62	100
182	1	182	Male	1	2	2.5		2012-05-28																2014-07-03	15	9.2	81	14.02	2015-07-20	14.1	10.8	80.1	16.83	2016-06-02	13.2	11	92.1	12.97						77	2018-11-09	14.5	103	68	71
183	1	183	Male	1	1	1.2	41	2011-09-28	2012-05-28	14.6	7.3	61	19.62	2012-10-06	13.1	8	70.6	16.05	2013-04-01	14.7	9.3	78	15.29	2013-09-28	14.6	10.4	82.5	15.28	2014-10-15	15.2	12.2	89.1	15.37	2015-12-11	15.1	13.2	92.1	15.56	2016-10-14	15	16.2	107	14.15	79	2018-05-16	18.4	88	61	84
184	1	184	Female	2	1	2.75	50	2012-01-31	2012-08-21	13.7	6.4	66.5	14.47	2013-02-11	14.6	8.3	70.1	16.89	2013-08-03	13.7	8.9	75.6	15.57	2014-02-04	14.6	10	79.3	15.9	2015-02-07	13.5	12.1	86.5	16.17	2016-03-22	14.1	13.2	91.2	15.87	2017-02-06	15.1	15.2	105.1	13.76	81	2018-11-16	15.8	93	62	84
185	1	185	Male	1	1	3.25	48	2012-02-26	2012-09-06	15.6	7.4	62.3	19.07	2013-03-06	16.3	9	71.2	17.75	2013-09-02	14.6	9.1	71.8	17.65	2014-03-06	14.6	10	75.3	17.64	2015-03-03	15.7	12.8	91.8	15.19	2016-03-04	14.1	14	100.2	13.94	2017-03-02	15	14.8	104	13.68	74	2018-05-09	16.2	105	68	68
186	1	186	Female	2	1	2.3	47	2011-12-23	2012-07-24	13.2	6.1	60.6	16.61	2013-01-02	14.5	6.8	63	17.13	2013-06-30	12.8	7.7	70.2	15.62	2014-01-24	12.8	8.6	76.8	14.58	2015-02-06	13.1	10.4	84	14.74	2016-01-14	15.1	14.2	102.1	13.62	2017-01-23	14.5	16.1	99.8	16.16	80	2018-09-14	15	107	54	60
187	1	187	Female	2	1	3.73	49	2011-01-28	2011-10-11	14.5	9	73.3	16.75	2012-02-20	14.8	10.3	77	17.37	2012-08-18	16.5	11	84	15.59	2013-02-03	15	12	87.2	15.78	2014-02-18	14.6	13.9	96.2	15.02	2015-02-23	15.1	15.9	103.1	14.96	2016-03-28	15.2	17.2	109.2	14.42	75	2017-05-19	16.1	91	46	111
188	1	188	Female	2	1	2.75	48	2011-08-22	2012-03-30	13.8	7.1	65	16.8	2012-09-11	13.2	7.8	72	15.05	2013-03-07	13.4	9.6	75	17.07	2013-08-30	14	9.9	84.1	14	2014-10-15	16.4	14.1	98.1	14.65	2015-09-14	16.1	14.5	102.5	13.8	2016-09-16	15.1	15.1	104.2	13.91	79	2018-03-22	16.3	85	58	104
189	1	189	Male	1	1	2.8	50	2012-03-30	2012-10-10	12.6	5	61.4	13.26	2013-04-20	13.3	7	68.4	14.96	2013-10-08	12.8	7.6	76.1	13.12	2014-04-10	12.7	8.9	78.1	14.59	2015-04-13	14.1	10	86	13.52	2016-04-07	13.2	11	96.2	11.89	2017-04-27	13.5	14	96.3	15.1	73	2018-05-20	13.5	106	62	97
190	1	190	Female	2	1	2.75		2011-12-27	2012-07-07	15.1	7	64	17.09	2013-01-03	13.2	7.7	70.7	15.4	2013-07-05	13.2	9	73.8	16.52	2014-01-09	12.1	9.7	81.6	14.57	2015-03-06	15	11.8	92.8	13.7	2016-01-13	13.2	12.9	100	12.9	2017-01-20	14		99		74	2018-03-22	16.2	98	73	76
191	1	191	Male	1	1	2.5	46	2011-09-26						2012-09-27	13.4	8	70.1	16.28	2013-04-11	14.6	8.3	73.2	15.49	2013-10-08	13.8	8.9	78.2	14.55	2014-10-27	14.8	10.6	82.8	15.46	2015-12-15	14.1	13	96.1	14.08	2016-10-21	15.3	15.2	108	13.03	81	2018-07-17	16	100	70	68
192	1	192	Male	1	1	2.5	47	2012-03-10						2013-03-19	12.7	7.4	68.7	15.68	2013-09-29	14.2	8.7	74.8	15.55	2014-03-20	14.5	8.9	76.5	15.21	2015-06-08	12.1	10.8	89.1	13.6	2016-04-29	13.1	12.1	95.2	13.35	2017-03-31	14.1	13.8	106.1	12.26	79	2018-11-09	15.5	77	50	70
193	1	193	Male	1	1	2.42	50	2012-01-28	2012-07-19	13.8	7.1	62.6	18.12	2013-02-16	12.8	8	71.1	15.83	2013-08-06	13.6	8.5	71.3	16.72	2014-02-10	13.5	9.6	73.2	17.92	2015-03-06	14.1	10.7	88.2	13.75	2016-02-23	13	12	94	13.58	2017-02-04	16.1	15.6	104.3	14.34	74	2018-04-25	14.4	102	77	68
194	1	194	Female	2	1	2.9	50	2011-06-14	2012-01-30	13.8	7.1	66	16.3	2012-07-05	12.1	8.1	69	17.01	2012-12-21	13.8	8.3	79	13.3	2013-07-01	13.4	10.5	84.6	14.67	2014-07-31	17.1	11.7	93	13.53	2015-07-06	16.1	13.2	95.1	14.6	2016-06-24	15	15	107.2	13.05	80	2018-02-27	16.3	90	66	69
195	1	195	Male	1	1	2.53	49	2012-06-21	2012-12-29	13.6	6.5	59	18.67	2013-07-01	12.2	7.8	65.6	18.13	2013-12-28	13	8.5	73.4	15.78	2014-07-09	15	10.3	73	19.33	2015-07-06	14	10.5	82	15.62	2016-07-19	15.2	15.2	98.2	15.76	2017-09-07	17.4	15.2	105.2	13.73	73	2018-08-07	18.2	102	71	69
196	1	196	Female	2	2	2.75		2012-01-30	2012-08-18	14.3	8	61.8	20.95	2013-02-11	14.2	9.1	67.5	19.97	2013-08-16	14.2	9.3	72.1	17.89	2014-02-10	14.2	10.1	78.1	16.56						2016-02-05	14.2	12.2	96.7	13.05	2017-02-28	13.1	13.8	106.1	12.26	75	2018-05-17	16.2	108	67	92
197	1	197	Male	1	1	2.9		2011-03-04	2011-11-17	14.8	7.29	58.7	21.16	2012-05-15	13.8	9.6	73	18.01											2014-03-21	14.2	12	87.1	15.82						2016-04-05	14.2	14.3	98.2	14.83	81	2017-12-14	15.6	86	56	80
198	1	198	Female	2	2	2.75	44	2011-10-15	2012-06-27	14.3	7.17	66	16.46	2012-10-31	13.2	7.2	70.8	14.36	2013-05-13	16.7	10	78.6	16.19	2013-11-27	15.2	11.9	83.2	17.19	2014-10-21	17.5	12.8	91.7	15.22	2015-12-15	14.5	14.8	103.1	13.92	2016-11-29	14.1	14.4	107.5	12.46	79	2018-06-09	16.4	90	56	92
199	1	199	Male	1	1	2	45	2012-04-17	2012-10-21	16.5	7.5	59	21.55	2013-04-30	14.6	7.5	70.2	15.22	2013-10-24	12.5	7.8	75.5	13.68	2014-04-29	14.7	8.5	81.3	12.86	2015-06-06	13	9.5	84	13.46	2016-05-26	15.5	12.2	94.3	13.72	2017-06-19	14	12.4	103	11.69	80	2018-12-17	16.4	81	49	72
200	1	200	Male	1	1	2.8		2012-08-17	2013-02-23	14.8	8.1	64.8	19.29	2013-08-23	14.3	7.5	72.3	14.35	2014-02-25	12.8	8.6	75.1	15.25	2014-09-11	14.5	9.3	76.2	16.02	2015-10-12	14.1	12	90.1	14.78	2016-10-19	15.1	14.2	98.1	14.76	2017-10-12	17.2	16.2	106.2	14.36	76	2018-12-17	17.4	104	70	86
201	1	201	Male	1	1	3		2011-06-14	2012-01-02	14.6	7.51	66.1	17.19	2012-06-28	14.8	8.3	72	16.01	2013-01-05	15.6	9.1	76.1	15.71	2013-06-26	13.5	9.6	82.5	14.1	2014-07-08	15.5	11.2	89	14.14						2016-07-12	16.1	16.2	112.1	12.89	81	2018-03-20	16	94	55	74
202	1	202	Male	1	1	2.71	44	2011-04-19	2011-11-09	13.5	6.59	59	18.93	2012-05-27	13.8	7.5	70	15.31	2012-11-09	12.3	7.8	73	14.64	2013-04-25	12.7	8.8	76.5	15.04	2014-05-02	13.4	10	88.3	12.83	2015-07-15	15	11.9	95	13.19	2016-05-26	15.6	14	98.8	14.34	82	2018-02-22	15.2	92	60	110
203	1	203	Female	2	1	3.2	46	2011-06-21	2012-01-02	13.2	7.14	58.6	20.79	2012-07-21	14.6	7.6	68	16.44	2012-12-31	13.9	8.3	78	13.64	2013-07-17	12.8	9	80.2	13.99	2014-07-08	15	11	91	13.28	2015-07-14	14.3	14	97	14.88	2016-07-04	16.2	15.2	108.2	12.98	80	2018-03-20	15.5	104	71	94
204	1	204	Female	2	1	2.25	48	2012-05-12	2012-11-19	11.5		59.3		2013-05-18	12.6	6.5	68	14.06	2013-12-04	11.8	7.5	76	12.98	2014-06-16	14.1	8.7	81	13.26	2015-06-06	11	10	90	12.35	2016-05-26	12.7	13.8	94.8	15.36	2017-06-19	12.8	12.3	101	12.06	79	2018-12-17	15.4	98	66	108
205	1	205	Female	2	1	2.61	48	2011-10-04	2012-04-21	13.2	5.1	56.1	16.2	2012-11-09	13.1	7.6	66.2	17.34	2013-04-06	13.6	8.1	74.6	14.55	2013-10-24	11.8	9.2	77.1	15.48	2014-10-18	16.2	11.2	89	14.14	2015-11-02	13.2	12	91.2	14.43	2016-10-31	14.8	14.8	102.1	14.2	81	2018-07-18	15.6	105	70	82
206	1	206	Female	2	1	2.76	42	2012-01-10	2012-07-18	16.4	8.3	65.3	19.46	2013-01-19	15.3	11.1	72.3	21.23	2013-07-26	16.1	10.3	79.1	16.46	2014-01-28	15.5	11.8	82.1	17.51	2015-02-12	14.2	14.5	90.1	17.86	2016-01-23	15.8	17.2	102.2	16.47	2017-01-31	16.1	17	108.1	14.55	76	2018-05-10	17.4	89	48	96
207	1	207	Female	2	1	3.21	49	2011-04-16	2011-11-14	14.5	7.45	64	18.19	2012-05-24	14.6	8.3	69	17.43	2012-10-22	13.2	9	74.3	16.3	2013-04-24	14.2	10.2	78.1	16.72	2014-04-22	15.6	11.6	90	14.32	2015-04-25	15.2	12.6	93.2	14.51	2016-05-24	14.5	14.1	106.2	12.5	81	2018-02-01	15.2	90	57	68
208	1	208	Female	2	1	2.97	41	2011-09-29	2012-04-20	11.4	5.91	63	14.89	2012-09-26	12.3	6.9	69.8	14.16	2013-04-08	13.6	8	73	15.01	2013-10-07	13.2	9.1	84.4	12.77	2014-12-12	14.5	11	89	13.89	2015-12-22	13.2	12.3	97.1	13.05	2016-10-21	14.1		108.1		81	2018-07-19	15.5	86	59	102
209	1	209	Female	2	1	2.7	46	2011-06-29	2012-01-07	14.2	7.29	56	23.25	2012-07-07	12.8	9.2	74	16.8	2013-01-19	14.6	10.6	73.7	19.52	2013-07-26	16.2	13.5	82.1	20.03	2014-08-01	19.2	14.9	101	14.61	2015-07-31	21	16.2	112	12.91	2016-08-01	19.1	20.1	114.2	15.41	81	2018-04-26	21.2	98	56	82
210	1	210	Male	1	1	3.3	50	2011-12-25	2012-07-10	15.6	7.2	66	16.53	2013-01-19	12.8	8.8	74.6	15.81	2013-07-02	13.3	10	76.8	16.95	2014-02-15	13.6	11.2	87	14.8	2015-03-07	16.5	14.5	100.2	14.44	2016-01-18	15	16.8	106	14.95	2017-01-05	14.1	14.3	109.2	11.99	76	2018-05-10	17.3	106	60	96
211	1	211	Male	1	2	3.01	42	2012-05-03	2012-11-20	13.5	6.9	63.8	16.95	2013-05-13	13.2	7.5	66	17.22	2013-12-06	14.3	9.2	77.4	15.36	2014-05-28	15.1	10.2	84.1	14.42	2015-06-10	14.2	11.2	89.1	14.11	2016-05-24	14	11	99	11.22	2017-07-17	14.5	13.2	106.5	11.64	72	2018-05-17	14.6	92	66	76
212	1	212	Female	2	1	3.24	48	2012-04-20	2012-11-07	13.4	6.7	61	18.01	2013-04-24	13.2	8.2	67.7	17.89	2013-10-30	13.5	8.6	74.5	15.49	2014-04-26	15.8	9.1	78.8	14.66	2015-06-24	13.5	9	88.1	11.6	2016-05-25	15	13	93	15.03	2017-08-02	15.2	12.7	101.8	12.25	72	2018-05-10	15	95	56	88
213	1	213	Female	2	1	2.73	42	2011-10-15	2012-06-02	14.1	6.4	68.2	13.76	2012-10-22	12.8	8.2	68.5	17.48	2013-04-17	13.2	7.2	69.7	14.82	2013-10-23	12.8	8.2	76.5	14.01	2014-10-22	14.5	9.3	86.8	12.34	2015-11-16	13.1	11.8	92.1	13.91	2016-11-02	15.1	14.2	106.2	12.59	78	2018-05-09	14.3	115	52	93
214	1	214	Female	2	1	2.7	47	2011-06-04	2012-01-18	13.2	9			2012-07-06	15.1	10	78.6	16.19	2012-12-19	14.5	10.2	79.1	16.3	2013-06-13	14	10.8	82.1	16.02	2014-06-20	16.5	12.8	93	14.8	2015-07-10	15.6	15.8	105.1	14.3	2016-07-04	16.1	17.5	118.6	12.44	81	2018-03-20	16	92	55	72
215	1	215	Female	2	1	2.94		2011-09-29	2012-04-20	11.2	7	68	15.14																2014-10-22	14.1	11.7	95.8	12.75	2015-12-03	14.2	12.1	112.1	9.63	2016-10-13	15.1	15.8	109.1	13.27	79	2018-05-10	15.5	81	54	92
216	1	216	Male	1	1	2.52	47	2011-11-22						2012-11-30	13.6	6.1	67.8	13.27	2013-05-29	12.5	6.8	69.3	14.16	2014-02-04	11.6	8.3	75.1	14.72	2014-12-06	14	8.3	83.1	12.02	2015-12-02	12.2	12	92.1	14.15	2016-12-28	13.2	12.2	92.1	14.38	81	2018-09-04	14.2	110	70	91
217	1	217	Male	1	1	2	46	2011-08-10	2012-03-24	14.7	8.1	64	19.78	2012-08-24	13.7	8.8	71.2	17.36	2013-02-21	14.8	10	75.2	17.68	2013-08-28	14.7	10	78.1	16.39	2014-08-25	16.2	12.8	85.2	17.63	2015-08-28	13.5	12	98.1	12.47	2016-08-30	15.1	14.3	104.1	13.2	79	2018-03-10	15.2	80	44	100
218	1	218	Male	1	1	3.25		2012-06-10	2012-12-21	14.6	6.6	66	15.15	2013-06-21	16.1	10	75.1	17.73	2013-12-21	15	11.1	80.1	17.3	2014-06-26	15.5	10.3	83.5	14.77	2015-06-23	14.1	12.6	88	16.27	2016-06-15	15.1	14.2	97.1	15.06	2017-06-27	16	16	109	13.47	78	2018-12-20	16.2	104	68	78
219	1	219	Female	2	1	2.68	48	2011-09-08	2012-04-12	12.7	5.6	60	15.56	2012-09-17	12.8	7.25	68.9	15.27	2013-03-28	9.1	7.8	68.1	16.82	2013-09-24	13	8.6	84.1	12.16	2014-09-23	14	10	87.5	13.06	2015-10-19	14.8	12	98.2	12.44	2016-09-23	14.1	13.8	100.2	13.74	79	2018-04-13	15.2	88	59	84
220	1	220	Female	2	1	2.5		2012-09-21	2013-03-22	10.2	6.1	65.2	14.35	2013-09-26	13.1	8.6	75.1	15.25	2014-03-28	14.1	10.8	80.9	16.5	2014-10-07	13	10.5	85.5	14.36	2015-10-14	15	11.3	94.5	12.65	2016-10-06	14.9	13.6	108	11.66	2017-10-16	18.5	19.2	110.2	15.81	74	2018-12-10	21.2	106	66	74
221	1	221	Male	1	1	3.25	48	2011-03-22	2011-11-11	12.7	9	66.5	20.35	2012-05-14	14.1	8	76	13.85	2012-12-04	15.8	9.2	72.5	17.5	2013-05-06	14.5	9.3	84.1	13.15	2014-04-16	14.8	11.2	85.1	15.47	2015-04-22	14.9	14.1	90	17.41	2016-04-26	14.2	13.1	97.5	13.78	84	2018-04-19	15.8	88	59	82
222	1	222	Male	1	1	4		2011-08-15																																				80	2018-05-03	16.8	103	72	98
223	1	223	Female	2	1	2.75	50	2012-01-18	2012-07-21	15	7.12	65.2	16.75	2013-02-07	14.5	9.1	74.2	16.53						2014-02-10	14.1	10.8	79.1	17.26	2015-02-02	16.1	11.8	90.5	14.41	2016-02-01	14.1	13.7	100.1	13.67	2017-01-27	15.1	14.8	106.1	13.15	74	2018-04-17	16.7	78	48	99
224	1	224	Female	2	1	2.52	46	2011-06-05	2012-01-27	15.8	6.75	59	19.39	2012-07-24	13.1	7.63	74.1	13.9	2012-12-07	13.5	8.3	72	16.01	2013-06-15	13.2	11	80.1	17.14	2014-07-07	13.8	12.1	82.1	17.95	2015-06-18	15	13.1	99	13.37	2016-06-15	16.2	16.9	111.2	13.67	82	2018-04-17	16	92	72	90
225	1	225	Female	2	1	2.5		2011-05-13	2011-11-29	11.9	6.45	59.8	18.04	2012-06-05	14	9.4	69	19.74	2012-12-01	13.7	11.2	76.1	19.34	2013-05-28	14.1	11	78.1	18.03	2014-05-27	14.9	9.3	88	12.01	2015-06-02	13.5	13.5	100.1	13.47	2016-05-19	14.2	14.2	110.2	11.69	81	2018-02-21	16	105	72	82
226	1	226	Female	2	1	2.5		2011-12-16	2012-07-26	10.2	7.12	65.4	16.65	2013-01-02	14.2	9.1	72.2	17.46	2013-06-24	16.5	12.5	72.3	23.91	2013-12-27	15.5	11.7	80.1	18.24	2015-01-12	13.5	13.1	86.1	17.67	2015-12-21	15.1	16	99.5	16.16	2017-01-04	15.5	16.8	107.1	14.65	76	2018-04-17	16.4	95	70	98
227	1	227	Female	2	1	2.87	39	2011-08-08	2012-05-16	15.3	7.5	69.7	15.44	2012-09-06	13.5	8.86	78	14.56	2013-02-25	15.2	8	85.1	11.05	2013-08-29	14.5	10.3	84.1	14.56	2014-08-25	13.5	11.1	90	13.7	2015-08-10	15.2	15.2	103	14.33	2016-09-01	15.1	15.9	101.2	15.53	80	2018-04-16	15.2	93	52	94
228	1	228	Female	2	1	2.51	48	2012-05-10	2012-11-16	14.1	6.2	54.5	20.87	2013-06-01	14.1	8	69.1	16.75	2013-12-20	13.5	10.6	76.1	18.3	2014-05-26	13.5	9.9	82	14.72	2015-06-04	15.1	10.5	98.5	10.82	2016-05-25	14.1	12.2	90.1	15.03	2017-06-09	14.2	14.4	105	13.06	78	2018-12-06	18.5	94	63	76
229	1	229	Male	1	1	2.1		2011-10-07	2012-04-30	12.8	6	63.1	15.07	2012-10-01	13	7.79	67.7	17	2013-06-06	14.2	10	72.3	19.13											2015-10-24	17	14.1	99.5	14.24	2016-10-25	15	13	102	12.5	78	2018-04-17	15.7	108	52	67
230	1	230	Male	1	1	2.9		2011-10-23	2012-05-18	14.7	6.92	68	14.97	2012-12-04	13.5	8	68.9	16.85	2013-05-03	14.5	8.5	77.5	14.15						2014-10-30	14.5	12	94.2	13.52	2015-11-03	14.1	13.1	100.1	13.07	2016-10-25	14.1	13.2	103.1	12.42	77	2018-04-18	16.5	90	54	92
231	1	231	Male	1	1	3.25		2011-12-12	2012-07-18	14	7.32	71.1	14.48	2013-01-02	14.1	8.9	68.1	19.19	2013-06-19	14.3	10	70.2	20.29	2013-12-19	15.1	14	86.1	18.89	2015-08-20	14.8	14	102.1	13.43	2015-12-30	14.6	14.9	108.6	12.63	2016-12-19	14.1	13.8	108.1	11.81	76	2018-04-19	15.8	98	46	79
232	1	232	Male	1	1	2.85		2011-08-04	2012-04-12	15.8	8.4	68	18.17	2012-07-20	16.1	8.94	76.1	15.44	2013-02-16	13.5	10.3	72.5	19.6	2013-08-27	15.5	12.1	83.1	17.52	2014-08-13	16.1	13.4	89.3	16.8	2015-08-18	15.2	14.3	92	16.9	2016-09-14	18.6	15	115.7	11.21	83	2018-07-17	18.5	93	70	75
233	1	233	Female	2	1	3		2011-07-29	2012-04-12	15.1	7.7	64.1	18.74	2012-07-20	13.5	8.55	75	15.2	2013-02-16	16.1	10.4	73.5	19.25	2013-08-27	17.5	12.6	87.2	16.57	2014-08-13	17.1	14.2	95.1	15.7	2015-08-18	15	13.2	92	15.6	2016-09-14	18.5	14	123.7	9.15	83	2018-07-17	20.2	92	71	69
234	1	234	Male	1	2	3.5		2012-06-20	2013-01-02	13.1	7	62.5	17.92	2013-07-01	14.2	10	70.2	20.29	2014-01-06	13.6	9.1	76.1	15.71	2014-07-03	13.8	11.2	82	16.66	2015-07-15	14.8	12.3	89	15.53	2016-08-01	14.1	11.2	101.2	10.94	2017-09-11	15.5	15.5	108.3	13.22	77	2018-12-13	15.3	94	74	84
235	1	235	Male	1	1	2.46	52	2011-03-26	2011-11-30	12.6	6.83	61.8	17.88	2012-06-05	12.1	7.2	70.1	14.65	2012-11-16	12.5	8.6	70.1	17.5	2013-05-06	12.3	9.1	79.5	14.4	2014-05-25	12.1	9.3	86.1	12.55	2015-04-02	12.1	11	92.1	12.97	2016-04-25	12.1	10.3	95.1	11.39	82	2018-02-22	13.5	112	69	98
236	1	236	Female	2	2	2.6		2012-09-11											2014-03-24	14.1	9.1	74.1	16.57											2016-09-26	14	14.9	102	14.32						74	2018-12-05	15.5	101	65	87
237	1	237	Male	1	1	3.34		2011-06-14	2012-03-16	14.7	9.1	61	24.46	2012-07-26	12	10.32	78.5	16.75																										82	2018-05-04	16.6	100	58	94
238	1	238	Male	1	1	2.2	42	2011-12-07						2013-02-07	13.5	8.3	71.5	16.24						2013-12-18	14.1	9.5	81.1	14.44						2016-02-01	14.1	11.9	94.1	13.44	2016-12-19	14.1	14.7	105.6	13.2	76	2018-04-17	15.4	71	54	88
239	1	239	Female	2	1	2		2012-02-13	2012-08-22	12.5	6.18	55.5	20.06	2013-02-25	14.1	9.1	71.5	17.8	2013-08-24	14.5	6.8	70.2	13.8	2014-02-18	14.1	9.5	81.1	14.44	2015-04-02	15	11.7	92.5	13.67	2016-05-02	15.1	14.2	96.2	15.34	2017-02-20	14.1	14.2	96.2	15.34	74	2018-04-17	15.3	102	66	76
240	1	240	Female	2	1	2.94	50	2012-01-30						2013-02-01	13.5	7.6	68	16.44	2013-08-05	13.1	8.2	74.3	14.85	2014-02-06	12.5	11	78.1	18.03	2015-02-19	14.1	9.1	88.1	11.72	2016-02-22	15	13.8	100	13.8	2017-02-08	14.1	12.8	104.1	11.81	74	2018-04-17	14.5	94	65	98
241	1	241	Male	1	1	2.85	44.6	2011-05-14	2011-11-28	15.1	9.06	69	19.03	2012-06-29	14.6	10.5	80.1	16.37	2012-11-24	14.5	11.6	80.2	18.03	2013-05-24	14.1	14.1	84.2	19.89						2015-06-18	15.2	13.7	98.2	14.21	2016-05-19	15.6	16.2	109.2	13.59	81	2018-02-22	16.7	82	55	88
242	1	242	Male	1	1	2.75		2011-06-05	2012-01-27	13.2	7.11	62	18.5	2012-06-29	11	6.8	70	13.88	2012-12-10	13.2	7.4	80.5	11.42																2016-09-14	14.5	12	110.5	9.83	82	2018-04-18	17.1	111	61	96
243	1	243	Male	1	1	2.45	50	2011-11-16	2012-05-30	15.7	8.61	69.5	17.83	2012-12-03	14.3	10	60.5	27.32	2013-05-29	14.5	10	78.3	16.31	2013-11-23	16.3	11.2	80.1	17.46	2014-11-29	16.5	12.5	91.5	14.93	2015-11-20	14.3	14	99.1	14.26	2017-01-12	14	15.8	110	13.06	85	2018-12-18	16.2	102	74	75
244	1	244	Female	2	1	3.19	49	2011-05-26	2011-11-28	14.6	7.78	70.1	15.83	2012-06-29	14	9.5	79.5	15.03	2012-12-04	14	10.8	89.2	13.57	2012-06-05	14.5	10	87.2	13.15	2014-06-05	14.5	12.1	89	15.28	2015-06-03	15	14.6	105.5	13.12	2016-06-01	16.1	17.8	114.2	13.65	82	2018-04-18	18.4	117	72	104
245	1	245	Female	2	1	3.5	44	2011-09-22	2012-06-05	14	8	68.2	17.2	2012-10-01	15	8.9	77.5	14.82	2013-04-03	14.2	10.5	85.1	14.5	2013-09-26	14.2	10	84.1	14.14	2014-10-04	13.5	12.5	92	14.77	2015-11-03	14.1	13.3	102.1	12.76						78	2018-04-18	15.4	57	90	60
246	1	246	Female	2	1	1.89	45	2011-10-09	2012-04-19	11.8	6.3	61	16.93	2012-09-27	13	10.7	69.1	22.41						2013-10-19	14.1	8.5	78.2	13.9	2014-10-10	14	11.1	80.5	17.13	2015-10-19	13.8	11.8	90.5	14.41	2016-10-25	14.2	12.8	99.1	13.03	78	2018-05-08	15.4	96	58	76
247	1	247	Female	2	1	3	50	2012-08-21	2013-02-22	12.4	6.2	67.2	13.73	2013-09-04	12.5	7.4	74.5	13.33	2014-03-01	13.1	8.5	76.1	14.68	2014-08-09	13	9.2	81.5	13.85	2015-09-03	14.2	11.2	86	15.14	2016-09-08	14.3	14.2	104.1	13.1	2017-07-04	14.8	14.6	106.5	12.87	75	2018-12-10	19.5	97	55	84
248	1	248	Female	2	1	2.55	48	2011-04-19	2011-10-31	12.4	6.8	41.1	40.26	2012-05-22	13.1	8.1	73.5	14.99	2012-12-05	13.2	9.6	78	15.78	2013-04-29	13.6	10	79.8	15.7	2014-05-16	15.1	14.6	91.1	17.59	2015-05-08	14.1	13	92	15.36	2016-05-09	13.1	13.1	110.2	10.79	82	2018-02-21	15.2	94	64	84
249	1	249	Female	2	1	3.2	50	2012-05-02	2012-11-09	13.3	6.6	64.2	16.01	2013-05-24	14.1	9	69.2	18.79	2013-11-14	15.5	10.2	77.1	17.16	2014-05-16	15.5	10.1	82.1	14.98	2015-06-15	15.1	11.8	90.1	14.54	2016-05-11	16.1	14.3	101.2	13.96						79	2018-12-20	19.2	94	62	94
250	1	250	Male	1	1	2.6	47	2011-09-14	2012-04-12	14	7.5	65	17.75	2012-12-10	13.1	8.1	72.1	15.58	2013-04-09	13.5	10.5	78.5	17.04	2013-10-01	13.1	9	79.9	14.1	2014-09-26	15	11.3	87	14.93	2015-11-03	14.1	13.9	100.1	13.87	2016-10-07	14.4	15.1	108	12.95	82	2018-07-27	15.2	84	59	96
251	1	251	Female	2	1	3		2011-12-20	2012-07-18	11.8	7.3	69.1	15.29	2013-01-08	14.4	8.8	71.1	17.41	2013-06-25	15.6	9.5	74.4	17.16	2014-01-21	14.5	11	85.1	15.19	2015-03-21	14.5	12.6	99.1	12.83	2016-01-11	13.4	13.3	99.5	13.43	2017-01-04	14.7	14.8	105.1	13.4	76	2018-05-02	15.8	93	57	90
252	1	252	Female	2	1	2.9		2011-10-19						2013-01-21	16.5	9.5	73.2	17.73	2013-04-29	15.4	10.1	79.1	16.14	2013-12-17	15.9	12	82.1	17.8	2014-11-06	14.1	12.9	88.1	16.62	2015-11-03	14.1	14	104.2	12.89	2016-10-31	15	16.2	104.3	14.89	78	2018-05-11	16.5	94	62	99
253	1	253	Female	2	1	2.75		2011-07-02	2012-01-03	14	6.35	65	15.03	2012-07-24	14	7.6	71	15.08	2013-01-09	15.2	9.4	72.5	17.88	2013-07-15	14.2	9.3	80.1	14.49	2014-07-17	14.5	10.1	91	12.2						2016-07-26	14.2	14.8	108.2	12.64	60	2016-07-24	17	85	53	65
254	1	254	Male	1	1	3.14	49	2011-08-05	2012-04-18	13.4	8.07	72.5	15.35	2012-08-31	12.3	8.98	79	14.39																										81	2018-05-29	17.8	85	59	103
255	1	255	Male	1	1	3	49	2012-10-26						2013-11-15	15.1	11.4	71.1	22.55	2014-05-20	14.5	10	79.1	15.98	2014-11-03	13.2	10.5	78.6	17	2015-11-03	14.5	13.2	90.1	16.26	2016-11-11	14	12.2	98	12.7	2017-11-07	15.4	15.1	103.5	14.1	73	2018-12-20	18.5	100	58	82
256	1	256	Female	2	1	2.52	48	2011-04-20	2011-11-17	11.8	6.67	61	17.93	2012-04-26	13	7.4	72.3	14.16	2012-11-21	13.5	8.78	79.2	14	2013-05-07	14.5		85.2							2015-06-25	14.3	7.5	92	8.86	2016-05-25	15.2	14.1	104.2	12.99	84	2018-04-30	15.6	88	59	87
257	1	257	Female	2	1	2.8	45	2011-10-24	2012-05-17	13.5	7.3	69	15.33	2012-11-12	14.1	10.2	77.1	17.16						2013-11-07	16.4	11.8	89.1	14.86	2014-11-01	15.1	13.7	96	14.87	2015-11-01	13.3	13.3	105	12.06	2016-10-26	15.1	16.8	112.1	13.37	78	2018-05-03	18.5	96	56	82
258	1	258	Female	2	1	3.58	42	2011-07-28	2012-01-30	12.8	7.16	69	15.04	2012-07-24	13.5	7.8	64.1	18.98	2013-02-02	13.5	11.8	68.5	25.15	2013-08-05	15.5	11.5	87.2	15.12						2015-08-04	13.4	13.2	99.5	13.33	2016-08-08	15.1	15.1	109.2	12.66	80	2018-04-18	15	96	57	60
259	1	259	Male	1	1	3	48	2011-12-15	2012-07-02	17.1	8.59	72.1	16.52	2013-01-09	15	10.2	72.1	19.62	2013-06-28	16.4	11	82.1	16.32	2014-01-01	14.5	11.3	85.2	15.57	2015-01-21	16.2	13.2	98.1	13.72	2016-01-21	15	15.2	106.2	13.48	2017-01-04	14	17.5	115	13.23	76	2018-05-09	15.8	101	63	94
260	1	260	Female	2	1	2.6	47	2011-09-15	2012-04-03	13.8	6.7	71	13.29	2012-11-16	14.7	10.4	78.7	16.79	2013-03-26	15.1	11	80.3	17.06	2013-10-03	16.2	11.7	85.1	16.16	2014-09-22	17	13.9	94	15.73	2015-11-03	15.1	14.2	94.2	16	2017-01-12	17.2	18.2	108.1	15.57	79	2018-05-03	17.2	80	52	100
261	1	261	Male	1	2	3.36	44	2011-11-17	2012-05-02	13.4	6.7	63.5	16.62	2012-11-24	12.7	8.61	73	16.16	2013-05-20	12.8	9.6	77.2	16.11	2013-12-10	11.8	10.3	85.5	14.09	2015-03-13	11.5	12.6	96.2	13.62	2016-01-05	14	14.2	106.1	12.61	2017-04-24	14.2	15	113.2	11.71	80	2018-07-20	15	86	54	98
262	1	262	Female	2	1	2.6	46	2011-11-22	2012-06-23	10.6	6.2	62	16.13	2012-11-30	12.6	7.1	65.8	16.4	2013-06-05	11.3	7.6	67.8	16.53	2014-01-24	13.5	8.7	71	17.26	2014-12-09	14.3	10	82	14.87	2015-12-12	13	11.6	90	14.32	2016-12-09	14	13.1	102	12.59	77	2018-05-01	16.2	94	85	89
263	1	263	Female	2	1	2.6		2012-07-13	2013-02-02	14.2	7	62.7	17.81	2013-08-25	13	7.6	73.4	14.11	2014-02-24	14.8	10	79.2	15.94	2014-10-16	16.8	10.8	83.1	15.64	2015-08-28	14.1	10.9	69.7	22.44	2016-09-30	15	13.2	102	12.69	2017-09-02	16.2	15.6	109.2	13.08	74	2018-09-18	15.5	108	72	74
264	1	264	Male	1	1	3		2012-03-03	2012-09-29	13.6	9.3	62.8	23.58	2013-03-13	12.8	8.3	68.1	17.9	2013-09-19	13.2	8.7	75.2	15.38	2014-03-15	13.6	10	73.6	18.46	2015-04-07	13.2	11.8	83.5	16.92	2016-04-18	13.5	10.2	97.1	10.82	2017-03-24	14	13.8	103	13.01	80	2018-11-23	15.2	90	54	81
265	1	265	Female	2	1	2.75		2011-09-05						2012-10-04	14.8	10.2	73.4	18.93	2013-03-13	16.7	11.9	79.6	18.78	2013-09-19	14.8	12.7	88.2	16.33	2014-11-01	17.6	16.2	76.6	27.61	2015-12-17	17.5	18.9	110.1	15.59	2016-09-30	16.2	18.9	119.1	13.32	79	2018-05-01	20.3	90	58	116
266	1	266	Female	2	1	2.85	45	2011-10-26																					2014-12-09	14.1	9.8	83.1	14.19	2015-12-12	13.5	13.1	93.1	15.11	2016-12-09	13.8	12.5	103	11.78	78	2018-05-01	16.5	76	56	96
267	1	267	Female	2	1	2.75	47	2012-03-31	2012-10-09	12.1		68.5		2013-04-16	13.2	6	66.8	13.45	2014-01-21	12.8	8	74.1	14.57	2014-04-20	13.6	9.1	78	14.96						2016-05-05	13.2	14.2	94.2	16						77	2018-09-21	15.6	88	60	114
268	1	268	Male	1	1	2.1		2011-09-21	2012-05-23	13.6	8	67	17.82	2012-10-17	15.8	9.9	73	18.58	2013-04-03	13.8	12.8	79	20.51	2013-10-01	14	12	90.2	14.75	2014-11-15	16	14	91.1	16.87						2016-10-12	15	15.2	119	10.73	79	2018-05-01	15.5	98	71	86
269	1	269	Female	2	1	2.7		2012-04-13	2012-11-21	13	7.7	63.8	18.92	2013-04-16	13.2	7.7	65.7	17.84	2013-10-29	12.6	8.3	74.8	14.83	2014-04-23	14.5	9.2	77.2	15.44	2015-04-27	13	12.1	103.1	11.38	2016-05-05	14.1	13.2	100.1	13.17	2017-08-18	14.1	15.1	104.1	13.93	77	2018-09-19	15.5	90	60	78
270	1	270	Male	1	1	2.5		2011-04-20	2011-12-06	12.4	6.87	66.7	15.44	2012-07-04	12.6	7.7	76	13.33	2012-12-05	13.8	8.5	78	13.97	2013-04-24	13.5	9.3	79	14.9	2014-04-28	15.2	10.6	85.2	14.6	2015-05-05	13.1	12.6	96.1	13.64	2016-05-24	13.7	12.8	103.2	12.02	80	2018-01-18	14.2	84	50	86
271	1	271	Male	1	1	2.4	44	2012-09-15	2013-03-26	15.2	8.2	65	19.41	2013-10-06	13.8	9.3	70.2	18.87	2014-03-25	13.6	9.9	72.8	18.68	2014-11-07	16.8	11	85.4	15.08	2015-10-02	13.1	12.2	89	15.4	2016-10-19	14.1	14.3	93.1	16.5	2017-06-24	15.5	16.1	106.2	14.28	73	2018-10-26	15	102	57	76
272	1	272	Female	2	1	2.75		2012-01-06	2012-07-18	11.7	5.8	61.1	15.54	2013-01-17	12.3	6	65.4	14.03	2013-07-15	11.6	7.3	72.4	13.93	2014-02-04	13.1	9	78.1	14.76	2015-02-18	14.5	11	92.1	12.97	2016-02-01	13.2	13.5	92.1	15.92	2017-02-21	14	14.8	107	12.93	82	2018-11-16	14.9	90	52	108
273	1	273	Male	1	1	3.1	50	2012-01-13	2012-07-18	14.5	7.5	64.4	18.08	2013-01-21	13.6	9	73	16.89	2013-07-27	14.5	10	77.5	16.65	2014-01-20	13.3	10.8	85.2	14.88	2015-03-13	11.3	12.7	96.2	13.72	2016-01-23	13.5	15.3	100.1	15.27	2017-01-25	13.2	15.2	110.1	12.54	76	2018-05-17	15.2	91	62	80
274	1	274	Female	2	1	2.48	49	2011-06-01	2011-12-10	13.6	7.25	58	21.55	2012-06-23	15.8	7.2	68.3	15.43	2012-12-09	15.6	8.7	72.5	16.55	2013-06-13	13.5	9.1	78.7	14.69	2014-06-17	15.7	11	84.1	15.55	2015-06-25	14.1	12.5	96.1	13.54	2016-07-18	14.1	15	106.1	13.32	81	2018-03-13	15.5	95	65	78
275	1	275	Male	1	1	3.25	48	2011-08-07	2012-05-14	15.6	7.2	66.1	16.48	2012-08-23	13.7	7.9	65.8	18.25	2013-02-11	13.2	8.6	71.8	16.68	2013-08-16	13.8	8.8	80.1	13.72	2014-08-12	15	10.5	80	16.41	2015-08-27	14.1	12	92.1	14.15	2016-08-24	15.2	16.4	108.1	14.03	79	2018-03-13	16.5	95	56	110
276	1	276	Male	1	1	3.25	50	2012-03-27	2012-10-09	15.7	8.5	61.8	22.26	2013-04-01	15.3	10.4	68	22.49	2013-10-06	16.3	11.9	76	20.6	2014-04-07	16.1	12.9	83.2	18.64	2015-04-09	17.5	15	92.1	17.68	2016-04-13	17.2	16	103.6	14.91						76	2018-08-02	21.2	86	84	63
277	1	277	Female	2	1	2.29	46	2011-05-05	2011-11-29	14.3	8.45	65.2	19.88	2012-06-16	14.8	9.6	75	17.07	2012-11-20	15.2	10.8	80.1	16.83	2013-05-13	14.8	12.6	82.6	18.47	2014-06-07	17.5	15	97.1	15.91						2016-05-24	18	16	114.2	12.27	80	2018-01-30	18.2	110	58	64
278	1	278	Female	2	1	2.25	45	2011-08-04	2012-03-06	13.5	6.21	66.5	14.04	2012-08-24	14.8	7.4	63	18.64	2013-02-09	13.8	9.1	72	17.55	2013-08-16	13.8	9.7	78.2	15.86																82	2018-06-25	16.8	102	64	99
279	1	279	Male	1	2	2.35	48	2012-01-21	2012-07-22	18.7	9.5	65	22.49	2013-02-01	14.5	9.2	72.6	17.45	2013-08-22	14	9.9	81.7	14.83	2014-02-11	14.4	11	78.8	17.71	2015-04-06	16	13.1	81.2	19.87	2016-04-29	14.2	14.1	100.1	14.07	2017-02-09	15.2	15	110.1	12.37	79	2018-09-06	15	82	57	87
280	1	280	Male	1	1	2.56	46	2011-11-11	2012-05-30	13.5	7.3	61	19.62	2012-11-23	12.7	7.2	67.8	15.66	2013-05-24	13.4	7.8	73.6	14.4	2013-11-30	19.7	8.7	79.3	13.83	2015-01-24	13.1	10.5	81	16	2016-01-09	13.1	12.4	92.1	14.62	2016-12-23	13.1	12.6	107.1	10.98	82	2018-09-12	17.2	88	48	61
281	1	281	Female	2	2	1.75	43	2012-04-28	2012-11-05	14.1	6.4	60	17.78	2013-05-07	12.6	7	67.2	15.5	2013-11-13	13.6	9	74.2	16.35	2014-05-06	14.6	9.6	78	15.78	2015-07-13	13.7	13	90	16.05	2016-06-15	14.2	13.2	99.1	13.44	2017-08-03	15.2	15.9	106.2	14.1	77	2018-10-08	14.8	94	62	90
282	1	282	Female	2	2	2.75	48	2012-05-11	2012-11-28	14.8	7.4	61	19.89	2013-05-20	14.8	8.1	70.1	16.48	2013-11-30	12.3	8.6	75.1	15.25	2014-06-09	15	9.6	82	14.28	2015-08-01	15.7	13.4	94	15.17	2016-05-30	14.2	12.2	100.1	12.18	2017-06-30	12	13.5	107	11.79	75	2018-09-06	14.3	108	74	77
283	1	283	Male	1	1	3.36	49	2011-04-29	2012-01-04	12.5	7.25	67.5	15.91																															85	2018-06-15	15.5	96	70	103
284	1	284	Female	2	1	2.66	49	2011-06-12	2011-12-24	12.7	6.5	64.2	15.77	2012-07-17	11.6	7	64.7	16.72	2013-01-31	12.3	10	77.1	16.82	2013-06-26	16.2	10	82.1	14.84	2014-07-17	14	10.6	89	13.38	2015-06-29	14.1	12.6	95	13.96	2016-07-01	13	15.8	108	13.55	82	2018-04-18	17.5	94	66	78
285	1	285	Female	2	1	3.1	49	2012-03-03	2012-09-21	15.3	6.75	63	17.01	2013-03-18	13.1	8.2	76.1	14.16	2013-10-17	14.1	9.2	81.2	13.95	2014-03-13	14.7	10.9	86.1	14.7	2015-05-21	15	12	95	13.3	2016-04-12	15	14	100	14	2017-03-17	14	13.8	104	12.76	76	2018-07-24	16	88	58	77
286	1	286	Male	1	1	3.3	47	2011-06-14	2011-12-31	14	7.15	66.2	16.32						2013-01-22	15	9.3	73.5	17.22	2013-06-26	16.2	10	72.1	19.24	2014-07-05	14.2	12.2	87	16.12	2015-06-29	14	12.6	91.2	15.15	2016-07-01	13	14.8	98	15.41	85	2018-07-17	15.5	114	74	76
287	1	287	Female	2	1	2.2		2011-06-21	2011-12-31	12.5	5.87	61.3	15.62	2012-07-13	14.1	7.3	68.1	15.74	2013-01-05	12	7.6	71.3	14.95						2014-06-24	15	9.5	87	12.55						2016-07-01	14.2	13.2	99.1	13.44	80	2018-03-20	14.6	87	55	80
288	1	288	Female	2	1	3.6	50	2012-04-20	2012-11-24	14.2	7.5	63.2	18.78	2013-04-29	14.5	11.4	80.8	17.46	2013-11-04	16.2	11.4	83.1	16.51	2014-05-09	15.5	12.8	86.1	17.27	2015-05-18	16.1	14	98.2	14.52	2016-05-09	17.1	17.2	110.2	14.16						79	2018-11-30	20.8	100	65	82
289	1	289	Female	2	1	3	50	2011-10-29	2012-06-22	14.8	7.63	68	16.5	2012-11-29	14.2	9.7	69.5	20.08	2014-05-22	14.2	10	80.2	15.55	2013-11-10	13.1	10.2	81.1	15.51	2015-01-31	14.1	12.6	91.5	15.05	2016-02-14	16.6	14	98.2	14.52	2016-11-25	15.1	14.1	104.1	13.01	80	2018-07-24	16.3	84	54	82
290	1	290	Male	1	1	1.5		2012-10-17						2013-11-12	14.1	8.2	78.1	13.44											2015-10-28	13	10.3	89.5	12.86	2016-11-04	13.2	12.3	100.1	12.28						74	2018-12-20	17.2	88	56	98
291	1	291	Male	1	1	2.37	48	2011-04-20	2011-11-17	13.8	6.76	64	16.5	2012-06-14	12.1	6	72.5	11.41	2012-12-15	13.2	10.1	70.5	20.32											2015-06-09	13.2	11.5	91.1	13.86	2016-05-10	13.2	12.2	101.2	11.91	82	2018-02-27	15.3	105	61	97
292	1	292	Female	2	1	3.9	57	2011-06-22											2013-01-23	12.8	9.3	79	14.9	2013-07-02	13.2	10	80	15.62	2014-07-01	14	10.8	88	13.95	2015-08-28	13.5	12.5	101	12.25	2016-06-28	13.1	14.7	101.2	14.35	83	2018-06-15	15.4	82	44	114
293	1	293	Female	2	1	2.9	48	2012-06-21	2013-01-03	12.5	7.3	52.1	26.89	2013-06-29	13.6	8	68.5	17.05	2013-12-26	14.1	10.7	72.1	20.58	2014-07-02	14.5		82		2015-07-20	14	10.5	81.2	15.92	2016-07-01	14.2	12.8	96.2	13.83	2017-08-16	15.6	16.5	106.2	14.63	77	2018-12-14	14.8	84	58	100
294	1	294	Male	1	1	3.25	47	2011-07-30	2012-02-28	15.1	9.33	71	18.51	2012-07-24	15.1	11.4	76.5	19.48	2013-02-08	13.3	11.2	82.6	16.42	2013-09-02	16.2	14.2	82.1	21.07						2015-08-28	16.2	14.1	101.2	13.77	2016-08-10	16.1	17.8	108.1	15.23	82	2018-06-22	16	82	51	76
295	1	295	Female	2	1	3.4	50	2011-06-11	2011-12-21	14.5	7.8	51.2	29.75	2012-06-25	14.5	8.1	69.5	16.77	2013-01-24	14.4	9.4	73.6	17.35	2013-06-16	14.1	10.4	81.7	15.58						2015-06-19	15.1	13.1	92.1	15.44	2016-08-16	16.2	15.3	102.3	14.62	80	2018-03-09	16.5	108	71	70
296	1	296	Male	1	1	2.4		2011-10-21	2012-05-07	14.5	7.19	65	17.02	2012-11-12	12.7	8.9	80.2	13.84	2013-07-20	14.1	9	78.1	14.76	2013-10-31	14.1	11	77.1	18.5	2014-12-21	16.1	13	80	20.31	2015-11-03	13.1	12.1	90.1	14.91	2016-10-31	15.1	14.3	102.1	13.72	78	2018-05-03	15.2	90	58	91
297	1	297	Male	1	1	2.5	52	2011-05-18	2011-11-19	13.2	6.61	65	15.64	2012-06-01	18.3	7.9	71.5	15.45	2012-11-14	11.8	9.2	76.5	15.72	2013-06-22	15.2	12	80.3	18.61	2014-06-10	14.4	11.8	86	15.95	2015-06-08	14	13	93	15.03	2016-06-20	14.2	13.9	95.2	15.34	83	2018-05-03	15.8	90	61	92
298	1	298	Female	2	1	2.13	44	2011-08-07	2012-02-09	15.6	6.03	57	18.56	2012-08-30	13.4	7.4	63	18.64	2013-02-15	13.8	7	69.7	14.41	2013-09-11	12.6	8.6	73	16.14	2014-09-06	16	10.4	88	13.43	2015-09-24	15.2	12	94.2	13.52	2016-09-12	15.1	15.8	104.1	14.58	79	2018-03-23	16.2	97	60	64
299	1	299	Male	1	1	3.25		2012-05-04	2012-11-23	15.1	8.1	69.2	16.92	2013-06-05	14.5	10	80.2	15.55	2013-11-21	18.5	10.4	72.1	20.01	2014-05-17	14.5	10.4	87.1	13.71						2016-05-12	15.1	13	98.2	13.48	2017-06-27	15	16.4	105.6	14.71	79	2018-12-20	20.5	98	62	72
300	1	300	Female	2	1	2.18	42	2011-09-01																															2016-11-07	15.1	14.8	104.1	13.66	82	2018-07-20	11	102	68	98
301	1	301	Female	2	1	2.2	44	2011-12-17	2012-06-27	13.4	6.2	63	15.62	2012-12-22	13.5	7.2	64.2	17.47	2013-06-24	12.6	7.6	71.8	14.74	2014-01-29	14.6	8.2	75.2	14.5	2015-01-16	13.1	10	80.1	15.59	2015-12-28	15	11.2	91	13.52	2017-01-06	14.1	13.8	99.5	13.94	76	2018-05-03	15	92	58	88
302	1	302	Male	1	1	2.43	46	2012-06-04	2012-12-07	15.4	7	61.2	18.69	2013-06-10	13.8	7.9	69	16.59	2013-12-21	12.8	9.9	75	17.6	2014-06-13	14.5	9	80	14.06						2016-06-17	15	12.4	100.5	12.28	2017-06-16	16	15.9	106.6	13.99	74	2018-08-30	17.1	112	55	92
303	1	303	Male	1	1	2.9	48	2011-08-20	2012-06-02	15.8	8.15	72	15.72																															84	2018-08-31	19	112	82	80
304	1	304	Female	2	1	3.08	50	2012-04-10	2012-11-05	15.6	8.2	67.5	18											2014-05-12	13.1	12	87.2	15.78	2015-08-06	13	13.3	97	14.14	2016-06-08	15	15.1	107	13.19	2017-08-16	15.4		108.2		79	2018-11-23	16.2	90	56	104
305	1	305	Female	2	1	2.77	52	2012-05-24	2012-11-19	13.2	7.26	67.4	15.98	2013-06-12	13.6	9	70	18.37																					2017-08-31	16.5	17.5	115.2	13.19	75	2018-08-30	16.6	88	70	62
306	1	306	Male	1	1	2.2	50	2011-10-28	2012-06-25	13.4	7.3	68	15.79	2012-11-27	13.6	8.4	75.1	14.89	2013-05-08	13.8	8.8	76.8	14.92	2013-11-12	13.6	9.8	82.6	14.36	2014-11-28	15.5	10.6	90.1	13.06	2015-11-30	15.8	15.3	102.3	14.62	2016-11-08	14.1	14.8	108.1	12.67	79	2018-05-29	14.6	93	66	110
307	1	307	Male	1	1	2.66	42	2012-07-07	2013-02-04	14	7.7	72	14.85	2013-07-29	12.8	8.3	72.1	15.97	2014-02-10	13.8	9.4	75.3	16.58	2014-07-15	15	10	79.2	15.94	2015-07-11	13.8	11.7	89.8	14.51	2016-07-29	15	15.2	104.2	14	2017-09-04	15.8	15.2	106.5	13.4	73	2018-08-09	16.6	98	73	85
308	1	308	Female	2	1	2.1	46	2011-07-26	2012-02-09	15.8	7.35	57	22.62	2012-07-20	13.2	6.3	62.4	16.18	2013-02-14	12.6	7.2	70.8	14.36	2013-08-06	12.8	8.1	68.6	17.21	2014-09-04	15.5	10	80	15.62						2016-08-16	13.1	13.2	89.1	16.63	79	2018-03-13	15.1	114	68	72
309	1	309	Female	2	1	2.3		2011-10-23	2012-05-21	13.7	6.52	69	13.69	2012-11-03	14.3	7.9	72.8	14.91	2013-04-29	14.3	8.8	79.1	14.06	2013-11-07	13.6	10	79	16.02	2014-12-01	15.1	11.9	96.1	12.89	2016-01-11	14.2	13.7	103.1	12.89	2016-11-02	14.1	14.3	110.1	11.8	81	2018-07-27	15.5	94	82	71
310	1	310	Female	2	1	3.5		2012-05-02	2012-11-21	11.1	5.7	59.3	16.21											2014-05-30	12.5	7.9	79.1	12.63	2015-07-25	13.5	10.3	88.1	13.27	2016-05-18	12.1	12.1	95.3	13.32	2017-09-02	14.2	13.2	106.2	11.7	76	2018-09-18	15	90	50	86
311	1	311	Female	2	1	2.6		2011-09-16	2012-05-23	13.8	6	64	14.65	2012-11-07	14.8	8	69.1	16.75	2013-04-03	14.2	9	75.2	15.92	2013-10-01	13.7	9.8	75.2	17.33	2014-10-13	16.1	11.8	82.1	17.51	2015-10-31	12.1	10.2	84.1	14.42	2016-10-12	14.1	14.2	102.2	13.6	79	2018-05-10	15.7	81	50	89
312	1	312	Male	1	1	2.7	49	2012-07-07	2013-01-11	14.6	8.7	62.2	22.49	2013-07-27	16.6	9.5	70.1	19.33	2014-01-25	14.6	10.6	76	18.35	2014-07-23	16	11.7	84	16.58	2015-07-27	14.2	12.3	89.9	15.22	2016-08-01	14		96		2017-10-06	16.2	16.4	109.2	13.75	74	2018-09-12	15.6	90	58	65
313	1	313	Female	2	1	2.02	47	2012-09-15	2013-03-22	13.2	6.1	56.2	19.31	2013-10-01	13.7	7.1	66.5	16.06	2014-03-25	14.8	8.4	73.2	15.68	2014-10-16	14.6	9	71.7	17.51	2015-12-15	14	11.2	87	14.8	2016-10-24	14	13.3	103.5	12.42	2017-10-06	15.8	13.8	98.6	14.19	74	2018-11-23	15.6	98	64	111
314	1	314	Male	1	1	3.46	38	2011-09-23	2012-04-02	12.3	6.35	63	16	2012-10-22	12.3	7.5	70.1	15.26	2013-04-05	14.5	9.2	78	15.12	2013-10-07	13.6	10.2	80.1	15.9											2017-01-20	14.1	15.9	107.6	13.73	82	2018-07-24	17	96	68	86
315	1	315	Male	1	1	1.4	43	2011-08-28	2012-02-22	14.3	6.28	60	17.44	2012-10-17	13.5	7.6	64.7	18.16	2013-04-17	14.4	10	71	19.84	2013-10-03	13.8	10	75.1	17.73	2014-11-11	12.5	11.5	83.4	16.53	2015-10-31	14.1	13.2	89.1	16.63	2016-11-15	14	13.8	99	14.08	80	2018-05-01	16	72	49	102
316	1	316	Male	1	1	2.6	44	2011-10-06	2012-05-21	11.6	6.46	72	12.46	2012-10-14	13.8	7	68	15.14	2013-04-23	12.4	8.5	75.3	14.99	2013-10-22	14.3	9.6	78	15.78	2014-10-13	15.4	11.1	86.8	14.73						2016-11-22	15	14.8	102	14.23	81	2018-07-24	15.2	81	49	63
317	1	317	Male	1	1	3.25	48	2011-12-17	2012-06-25	13.8	7.3	64.8	17.38	2013-01-08	15.5	9.6	73.5	17.77	2013-06-22	15.5	10.7	81	16.31	2014-01-29	14.8	11.4	83	16.55	2015-03-13	17.5	14.8	101.2	14.45	2016-01-24	16.1	14	106.1	12.44	2017-06-01	17.3	20.2	116.5	14.88	76	2018-04-30	19.2	98	67	83
318	1	318	Female	2	1	2.6	44	2011-11-18	2012-06-02	13.5	6.5	67	14.48	2012-11-26	12.8	8.2	69.7	16.88	2013-05-24	13.4	9.7	79.5	15.35	2013-12-23	14.3	10.1	80.4	15.62	2014-11-24	15.2	11.4	91	13.77	2015-11-27	14.1	12.8	93.1	14.77	2016-12-20	14	14.8	106.2	13.12	77	2018-04-20	16.2	104	62	98
319	1	319	Female	2	1	2.5		2011-09-26	2012-05-17	13.2	7.2	69	15.12	2012-10-03	12.6	6.9	69.8	14.16	2013-04-04	13.2	8.3	74	15.16	2013-10-05	13	9	83.4	12.94						2016-01-01	14.2	13.2	99.1	13.44	2016-10-24	14.3	13.8	110	11.4	78	2018-04-23	15	96	69	105
320	1	320	Female	2	1	2.73	50	2012-03-31						2013-04-09	17.1	8.3	72	16.01	2013-10-05	14.2	10.1	77.6	16.77	2014-04-11	15.6	11.4	80.8	17.46	2015-04-16	16.1	13.4	91.1	16.15	2016-04-07	15.7	14	100.5	13.86	2017-04-07	14.2	15.2	105.1	13.76	72	2018-04-19	16.8	90	54	104
321	1	321	Male	1	2	3	50	2012-05-05	2012-12-23	16.3		67.5		2013-05-18	14.5	9.3	73	17.45	2013-11-12	15.3	10.9	74.5	19.64	2014-06-12	16	11.5	87	15.19	2015-06-11	14.2	11.8	90	14.57	2016-05-20	14.1	15	101.2	14.65	2017-06-30	16.2	11	115.5	8.25	74	2018-07-31	16.2	92	62	68
322	1	322	Male	1	1	3.14	48	2012-06-30	2013-01-08	13.7	7.3	61.2	19.49	2013-07-12	13.2	9.2	71.5	18	2014-01-21	15.6	10.7	70.1	21.77	2014-07-18	15.5	11.5	83.2	16.61	2015-07-15	15	13.8	94.1	15.58	2016-07-27	14	15.4	103.5	14.38	2017-09-05	17.8	17.9	115.6	13.39	73	2018-08-09	16.2	103	64	81
323	1	323	Male	1	1	3	48	2012-07-17	2013-01-18	18.5	7.3	62	18.99	2013-07-29	12.8	8.1	71.1	16.02	2014-01-29	13.8	7.2	76.3	12.37	2014-09-28	13.1	9.1	81.2	13.8	2015-07-24	12.5	10.4	89.1	13.1	2016-09-14	13.1	13.2	98.2	13.69	2017-09-05	15.5	14.2	104.7	12.95	74	2018-09-20	15	102	53	62
324	1	324	Male	1	1	3.03	52	2011-10-08	2012-04-21	15.1	7.7	63.4	19.16	2012-11-26	15.1	10.7	73.2	19.97	2013-04-18	14.4	10.8	73.3	20.1	2013-10-26	14.7	12.1	81.8	18.08	2014-10-15	15.8	15.1	88.5	19.28	2016-01-01	17.1	16.9	97.5	17.78	2016-11-17	17.1	18.9	103.1	17.78	78	2018-04-24	18	105	50	76
325	1	325	Male	1	1	2.94	48	2012-07-22	2013-01-25	12.8	8	63.8	19.65	2013-08-06	13.6	8.6	73.6	15.88	2014-01-29	12.8	10.2	80.7	15.66						2015-08-08	13.1	13	93.1	15						2017-09-25	15.1	15.5	108.1	13.26	73	2018-09-20	16.1	96	54	70
326	1	326	Male	1	1	3.04	52	2012-08-02	2013-02-15	14.3	7.4	64.8	17.62	2013-08-17	14.6	8	72.4	15.26	2014-02-12	14.5	8.8	75.7	15.36	2014-08-08	16.2	10.9	82.1	16.17	2015-09-18	11.2	11.2	89.1	14.11	2016-08-23	13.2	13	103.2	12.21	2017-09-05	15.6	15.5	106.5	13.67	73	2018-09-21	15.2	100	52	62
327	1	327	Male	1	2	3		2012-08-07	2013-02-15	13.8	6.9	59.4	19.56	2013-08-17	14.3	8.1	71.5	15.84	2014-02-27	14.3	10	72.1	19.24	2014-10-18	17.3	11.5	77.1	19.35	2015-08-27	16.1	13.2	87.1	17.4	2016-09-13	16.5	10.5	95.2	11.59	2017-09-04	17.2	15.8	104.2	14.55	73	2018-09-20	16.5	92	52	66
328	1	328	Female	2	1	3	46	2012-03-13	2012-09-17	14.3	7.8	64.5	18.75	2013-03-21	14.5	9.2	70.5	18.51	2013-09-26	15.6	10	78.8	16.1	2014-03-27	15.3	11.2	79.1	17.9	2015-03-27	17	13.3	87.1	17.53	2016-04-19	15.6	15	103.5	14	2017-03-21	15.1	16.2	107.1	14.12	73	2018-04-24	16.5	82	43	90
329	1	329	Male	1	1	2.5	48	2012-08-04	2013-02-15	12	6.4	63.1	16.07	2013-08-17	13.4	9	75.3	15.87	2014-02-12	14.2	10	77.6	16.61	2014-09-15	15.4	11.6	80.7	17.81	2015-08-31	16.1	13.8	89.2	17.34	2016-09-13	14.5	16	100.2	15.94						73	2018-09-20	15.2	100	55	69
330	1	330	Male	1	1	3.12	46	2011-12-06	2012-07-09	16.2	7.9	67.1	17.55	2013-01-08	14.2	9.3	76.1	16.06	2013-06-21	14.3	10.8	81	16.46	2013-12-23	15.6	12.1	86.1	16.32	2015-02-03	15.1	14.5	101	14.21	2016-01-09	15.5	16.5	102.2	15.8	2016-12-20	14.6	15	110.2	12.35	79	2018-07-31	16.5	78	54	73
331	1	331	Female	2	1	2.75	47	2011-11-13	2012-04-18	14.4	7.33	66.5	16.58	2012-11-14	10	10	76	17.31	2013-06-05	14.8	10.3	79.6	16.26	2013-11-18	15.3	12.2	82.3	18.01	2014-11-24	14.9	11	90.1	13.55	2015-11-27	17.1	16.8	107.1	14.65	2017-01-03	16.2	17	113.2	13.27	77	2018-04-26	17.4	88	54	96
332	1	332	Male	1	1	3.05	48	2012-02-14	2012-08-24	14.7	8	63	20.16	2013-02-22	15.4	9.4	69.6	19.4	2013-08-27	14.4	10.5	76.1	18.13	2014-02-21	14.8	11.2	82.1	16.62	2015-03-04	15.7	13.1	93.1	15.11	2016-03-16	15.3	14.5	102.1	13.91	2017-02-15	14.2	14.2	108.1	12.15	74	2018-04-19	16.1	85	47	85
333	1	333	Female	2	1	3.1	45	2012-03-24	2012-09-17	13.5	6.5	67	14.48	2013-04-04	13.1	8.2	71.3	16.13	2013-11-12	14.8	9.9	77.3	16.57	2014-04-15	15.2	10.4	87	13.74	2015-03-31	14.1	11.9	92.1	14.03	2016-05-18	15.1	12	99.4	12.15						78	2018-10-04	16	110	64	90
334	1	334	Female	2	2	3.25	48	2012-04-04																2014-05-02	12.6	8.7	78.2	14.23	2015-04-22	14.1	11.3	84.1	15.98	2016-05-04	14.6	13.4	93.5	15.33	2017-04-26	15.1	14.1	91.1	16.99	77	2018-09-20	16	75	41	84
335	1	335	Female	2	1	2.75	44	2011-12-20	2012-07-09	15.8	7.9	69	16.59	2013-01-03	16.3	8.9	69.3	18.53	2013-06-24	12.5	9.3	73.2	17.36	2014-01-17	15.4	11.2	81.7	16.78	2015-03-04	17.1	12.9	92.1	15.21	2016-01-09	15.1	15.3	104.1	14.12	2017-01-11	15	14.2	106.1	12.61	76	2018-04-25	16	91	54	64
336	1	336	Female	2	1	2.5		2011-09-05	2012-03-07	12.3	5.73	67	12.76	2012-09-27	12.9	7.2	71.3	14.16	2013-03-17	14.8	8.3	77.2	13.93	2013-09-24	14.5	9.1	78.1	14.92	2014-10-29	12.6	10.5	97.1	11.14	2015-10-13	15.1	11	98.1	11.43	2016-09-23	13	12.5	103	11.78	80	2018-05-10	14.5	89	68	82
337	1	337	Male	1	1	3		2012-01-14	2012-06-16	13.5	6.3	62.5	16.13	2013-01-30	14.3	11.2	71	22.22	2013-08-17	13.5	12	85	16.61	2014-02-14	14.2	13	78.5	21.1	2015-02-16	14.3	14.09	95.2	15.55	2016-03-05	14.2	14.7	91.1	17.71	2017-01-30	15.1	11.9	116.1	8.83	77	2018-06-27	17.5	92	62	95
338	1	338	Male	1	1	2.3	44	2011-11-17	2012-07-09	15.1	7.3	62	18.99	2012-11-26	13.3	7.5	66.5	16.96	2013-05-24	13.2	8.7	75.4	15.3	2013-11-28	12.8	9.5	81.2	14.41	2014-11-24	15	11.7	85.2	16.12	2015-11-27	15.1	12.8	90.1	15.77						77	2018-04-19	15.7	98	79	81
339	1	339	Male	1	1	2.75		2012-03-26																															2017-08-30	15.2	16.1	112.2	12.79	77	2018-09-20	15.2	90	54	92
340	1	340	Male	1	1	2.5	42	2011-11-23	2012-07-09	12.4	7	63	17.64	2012-12-28	12.5	8.3	66.5	18.77																2016-02-08	14.1	11	95.2	12.14	2017-01-11	15.2	16.2	109	13.64	77	2018-04-23	14.5	86	51	94
341	1	341	Male	1	1	3		2011-11-23	2012-06-16	15.2	9.9	63	24.94	2012-12-03	14.7	10.4	71.7	20.23	2013-05-27	15.3	11	76.2	18.94	2013-12-03	15.7	13	86	17.58	2014-12-04	17.5	15.2	94	17.2	2015-12-03	18.1	20.6	110.1	16.99	2016-12-21	16.2	18.1	107.1	15.78	80	2018-07-27	26.2	94	61	77
342	1	342	Female	2	1	2.7	50	2011-12-11	2012-07-04	13.5	6.9	62.3	17.78	2012-12-20	14.1	8.3	67	18.49	2013-06-18	13.1	8.5	71	16.86	2013-12-30	13	9.4	78.5	15.25	2015-01-30	13.1	10.6	87.1	13.97	2015-12-24	12	12.4	100	12.4	2016-12-21	14.6	13	106.1	11.55	77	2018-05-17	16.2	91	64	100
343	1	343	Male	1	1	2.94	35	2012-02-01	2012-08-23	13.8	8.2	63	20.66	2013-02-16	13.7	9	71	17.85	2013-08-03	13.4	9.7	79.7	15.27	2014-02-05	13.6	10.4	79.6	16.41	2015-03-05	15.7	12.3	86.2	16.55	2016-02-08	14.3	13.3	98.2	13.79	2017-02-09	15.1	15.8	106.8	13.85	75	2018-05-16	15.4	68	64	92
344	1	344	Male	1	1	2.5	45	2012-01-17	2012-07-18	14.1	7.5	62.3	19.32	2013-01-28	14.6	7.2	70.1	14.65	2013-07-27	14.5	9.1	70.1	18.52	2014-02-10	13.6	10.6	83	15.39	2015-01-29	15.2	12.6	90.2	15.49	2016-01-23	14	13.2	106.1	11.73	2017-03-07	15.2	15.1	108.2	12.9	78	2018-08-02	16.4	98	68	82
345	1	345	Male	1	1	3.07	46	2012-02-25	2012-09-18	15.8	7.5	67	16.71	2013-03-06	12.6	8	70.1	16.28	2013-09-03	14.2	9.9	76.5	16.92	2014-03-18	15.2	11.2	88.6	14.27	2015-02-04	15.2	13	86.1	17.54	2016-03-10	13.1	14	97.2	14.82						73	2018-04-13	16.5	92	55	82
346	1	346	Male	1	1	2.38	49	2012-04-27	2012-11-27	12.6	6.75	59.7	18.94	2013-05-02	13.6	7.6	64.2	18.44	2013-11-12	11.8	7.9	73	14.82	2014-05-06	13.7	9	73.3	16.75	2015-05-05	9.1	10	70.1	20.35	2016-05-12	14	12	92	14.18	2017-07-23	15.8	14.7	100.2	14.64	79	2018-12-21	16.5	100	68	66
347	1	347	Male	1	1	2.91	48	2011-11-09	2012-06-11	14	7	66.5	15.83	2012-12-05	15.8	8.9	71.1	17.61	2013-05-19	14.5	9.9	79	15.86	2013-11-27	18.8	11	82.6	16.12	2014-11-26	15.1	12.6	91	15.22	2016-01-02	15.1	15	103.2	14.08	2016-12-15	15.2	16.2	106.2	14.36	77	2018-04-19	15.4	87	58	84
348	1	348	Female	2	1	2.5	46	2012-02-16	2012-08-28	12	5.66	62	14.72	2013-02-26	14.7	7.3	63	18.39	2013-08-29	14.6	9	73	16.89	2014-02-19	13.6	9.3	77.2	15.6	2015-02-27	14.1	10.6	83	15.39	2016-02-24	14.2	12.5	96.1	13.54	2017-03-24	15.2	13.8	100.6	13.64	75	2018-06-10	16	95	62	96
349	1	349	Female	2	1	3	49	2012-04-05	2012-10-13	14.5	6.7	59	19.25	2013-04-16	13	7	68.8	14.79	2013-10-24	13	8	74.5	14.41	2014-04-17	13.8	9.1	79	14.58	2015-04-27	14	10.4	86.5	13.9	2016-05-03	13.5	13	97.1	13.79						77	2018-09-12	16.2	106	54	71
350	1	350	Female	2	1	2.09	48	2012-01-12	2012-08-01	13.8	7.2	61.6	18.97	2013-01-22	13.8	8.3	69.3	17.28	2013-08-03	13.5	8.4	77.1	14.13	2014-01-25	12.8	10	78.3	16.31	2015-01-30	13.5	11.2	85	15.5	2016-01-29	14	14.7	98.2	15.24	2017-02-10	16.1	16.1	106.1	14.3	75	2018-04-24	16.6	104	62	99
351	1	351	Male	1	1	3.25	49	2012-01-10	2014-07-19	12.4	6	63	15.12	2013-01-25	14.8	7.1	68	15.35	2013-07-16	13.2	7.8	77.3	13.05	2014-01-21	14.2	8.6	77.1	14.47	2015-02-26	15.5	10.1	92.1	11.91	2016-02-10	14.2	12.6	88.1	16.23	2017-01-27	14.2	16.9	106	15.04	75	2018-04-30	17.3	114	70	72
352	1	352	Female	2	1	3.19	42	2011-11-21	2012-07-12	14.5	8.2	63	20.66	2013-01-08	12.6		71.2		2013-06-07	12.8	8	77.6	13.29	2014-02-16	14.2	11.7	82.6	17.15	2015-06-26	14.1	13.7	91.1	16.51						2016-12-16	16.5	16	105.6	14.35	79	2018-07-19	16.7	94	66	70
353	1	353	Male	1	1	2.5		2012-02-20	2012-09-28	15.2	8.6	69	18.06	2013-02-26	17	10.7	76.7	18.19	2013-09-07	16.8	12	76.5	20.5	2014-03-04	16.6	13.1	87.5	17.11	2015-03-04	16.1	14	93.1	16.15	2016-02-29	16.2	14	101.2	13.67	2017-03-06	15	18.4	115.1	13.89	73	2018-04-13	18.4	110	80	84
354	1	354	Female	2	1	2.57	51	2012-04-05	2012-10-19	13.4	7.2	62.4	18.49	2013-04-20	13.4	8.8	67.7	19.2	2013-10-22	13.8	9.5	80.6	14.62	2014-05-03	14.7	10	83.1	14.48	2015-04-20	14.4	11.9	88	15.37	2016-05-03	14.2	14	96.1	15.16						76	2018-08-07	15.5	89	60	85
355	1	355	Female	2	1	2.5		2012-07-27	2013-02-16	14	7.5	63.2	18.78	2013-08-06	12.3	7	65.4	16.37	2014-02-04	13.8	9.8	69.8	20.11	2014-08-18	15.5	10	79.5	15.82	2015-08-04	14.1	11.9	87.1	15.69	2016-08-23	16	13.1	94	14.83	2017-08-31	15.2	14.8	99.2	15.04	73	2018-09-20	15.4	108	60	69
356	1	356	Female	2	1	2.97	45	2012-01-04	2012-07-26	9.1	6.31	69	13.25	2013-01-18	12.3	8	69.2	16.71	2013-07-10	13.1	9	76.2	15.5	2014-01-10	13.9	8.9	81.1	13.53	2015-01-24	15.5	11.9	94.5	13.33	2016-01-23	14	13.8	96	14.97	2017-01-27	13.2	13.6	108	11.66	83	2018-12-20	16.3	73	49	98
357	1	357	Female	2	1	2.8	44	2012-01-07	2012-07-23	12.5	6.5	66.1	14.88	2013-01-19	12.8	8.4	72.8	15.85	2013-08-14	11.5	9.5	78.3	15.5	2014-01-20	14	10.2	82.6	14.95	2015-03-19	12.2	12.9	98.5	13.3	2016-02-14	13.2	13	103.1	12.23	2017-02-01	16	14.6	114	11.23	78	2018-07-19	16.5	90	68	96
358	1	358	Female	2	1	2.25	48.1	2011-12-12	2012-06-27	11.6	6.1	61	16.39	2012-12-22	12.8	6.8	66.8	15.24	2013-06-27	12.6	7.8	72.5	14.84	2013-12-27	12.8	8.8	73.3	16.38						2016-01-05	12.5	11.9	93.8	13.53	2016-12-14	13.1	12.3	101.2	12.01	76	2018-05-01	15.3	65	46	87
359	1	359	Male	1	1	2	42	2011-12-04	2012-06-30	15.5	6.8	61	18.27																2014-12-17	17.1	13	82.1	19.29	2016-01-28	16	14.2	93.1	16.38	2017-01-19	15.1	16	112.5	12.64	79	2018-07-27	16.2	104	60	92
360	1	360	Female	2	1	2.8	48	2012-06-01	2013-01-23	12.8	6.6	60.2	18.21	2013-06-12	12.8	6.9	68.8	14.58	2013-12-16	12.5	8.1	75.2	14.32	2014-06-10	15	8.9	79	14.26						2016-06-20	14	12	96.5	12.89	2017-07-04	14	14	109	11.78	76	2018-10-15	14.9	82	48	86
361	1	361	Female	2	1	3.26	46	2012-01-07	2012-07-21	13.8	8.3	67	18.49	2013-01-23	14.7	9.6	74.2	17.44	2013-07-20	16.4	11.2	84.7	15.61	2014-02-08	15.6	12.5	86.2	16.82	2015-02-25	15.2	14.6	90.1	17.98	2016-02-20	17.2	17.5	102.1	16.79	2017-01-30	15.1	16.2	106.1	14.39	75	2018-05-01	19	73	47	97
362	1	362	Male	1	1	2.52	49	2011-12-03	2012-06-30	11.8	6	71.1	11.87	2012-12-12	11.5	6.9	67.8	15.01	2013-06-09	12.1	7.6	73.4	14.11	2014-02-03	12.4	9.2	78.2	15.04	2014-12-17	14.1	10.5	89	13.26	2016-01-05	12.5	10.1	97.5	10.62	2016-12-14	15.1	15.1	109.1	12.69	76	2018-05-01	14.5	97	86	114
363	1	363	Female	2	1	2.6	46	2012-02-08	2012-09-12	15.3	6.9	66	15.84	2013-02-20	14.5	9.1	69.8	18.68	2013-08-29	14.8	9	78	14.79	2014-02-26	13.6	10.6	82.1	15.73						2016-02-25	14.2	14.8	98.5	15.25	2017-02-21	15.6	16.2	109.1	13.61	80	2018-10-12	14.8	86	58	69
364	1	364	Female	2	2	2.83	48	2012-05-05	2012-11-28	17.2	8.5	62.1	22.04	2013-05-23	14.4	8.9	71.4	17.46	2013-11-16	14.8	9.9	79.8	15.55	2014-05-24	16.1	12	83.2	17.34	2015-08-06	17.1	13.2	92.3	15.49						2017-07-04	17	18.9	116	14.05	77	2018-10-16	17.3	94	60	104
365	1	365	Female	2	1	1.25	41	2012-01-06	2012-07-21	12.3	5.5	59.1	15.75	2013-01-23	12.2		62.6		2013-07-11	13	7.7	70.9	15.32	2014-02-01	12.8	9.1	74.3	16.48	2015-02-16	12.1	9.9	75.1	17.55	2016-01-28	12.5	9.3	89	11.74	2017-01-30	14.1	13.1	100.2	13.05	75	2018-05-01	14.9	103	75	103
366	1	366	Female	2	1	2.5		2012-04-14																2014-04-19	14.7	8.9	81	13.57	2015-04-18	15	10.8	91	13.04	2016-05-05	14	14	97.2	14.82						77	2018-10-12	15.5	88	61	88
367	1	367	Male	1	1	3.5		2012-02-05	2012-08-21	16.5	9.3	64	22.71	2013-03-11	14.5	10.7	68.2	23						2014-03-27	14.6	12	82.3	17.72						2016-03-16	14.2	13.2	102.1	12.66	2017-02-28	16	16	108.4	13.62	79	2018-09-06	15	102	61	117
368	1	368	Male	1	1	3.25	49	2011-12-22	2012-07-16	14.5	7.7	67.8	16.75	2013-01-21	13.6	9	73.2	16.8	2013-07-24	14.1	10.2	83.1	14.77	2013-12-28	13.6	11.3	84.5	15.83						2016-01-21	14.8	16.7	102.8	15.8	2017-02-01	17.2	15.2	114.1	11.68	81	2018-10-17	16.5	89	64	90
369	1	369	Male	1	1	3	46	2012-08-07	2013-02-14	14.2	6.8	63.4	16.92	2013-08-23	14	8.5	70.8	16.96	2014-02-20	13.2	9.2	75.4	16.18	2014-08-11	16.2	11.2	82	16.66	2015-08-21	14.4	13.2	90.2	16.22	2016-08-29	14	15.2	101	14.9	2017-09-07	17.5	16.5	105.6	14.8	75	2018-11-14	17.5	116	71	94
370	1	370	Male	1	1	3.13		2012-03-22	2012-09-28	12.8	8.2	69	17.22	2013-04-03	12.8	9.6	79	15.38	2013-09-30	13.4	11.2	85.4	15.36	2014-05-02	16.2	12.8	88.5	16.34	2015-04-10	16.1	14.4	96	15.62	2016-04-05	15.3	16.7	107.2	14.53	2017-05-23	15.2	18.5	114.5	14.11	72	2018-04-13	15.2	84	53	81
371	1	371	Male	1	2	2.53	50	2012-04-19	2012-11-08	14.8	7	67.5	15.36	2013-04-24	13.6	7.1	76.2	12.23	2013-10-29	14.4	9.5	76.8	16.11	2014-04-29	14.6	9.5	82	14.13	2015-07-13	14.5	12.2	92	14.41	2016-05-13	14.1	12.9	107.2	11.23	2017-08-01	15.8	15.8	114.2	12.12	76	2018-09-06	16.2	94	55	74
372	1	372	Female	2	1	3.1	48	2012-02-28	2012-09-14	12.8	7.3	61.5	19.3	2013-03-07	12.1	7	66.8	15.69	2013-08-30	12.8	7.4	69.8	15.19	2014-03-12	13.3	9.5	75.2	16.8											2017-03-31	13.2	13.1	103.2	12.3	72	2018-03-16	15.8	90	62	70
373	1	373	Male	1	1	3.4	50	2012-04-23	2012-11-20	14.3	8	64.3	19.35	2013-04-30	13.3	7.5	69.8	15.39	2013-11-11	14.2	8.3	74.8	14.83	2014-05-06	14.3	9.5	82.5	13.96	2015-06-08	12.5	10.6	92.1	12.5	2016-05-16	13.1	13.1	102.2	12.54	2017-07-25	14.7	15	105.8	13.4	79	2018-12-21	15.6	94	68	84
374	1	374	Female	2	1	2.5	46	2012-01-16	2012-07-23	12.8	7.25	66	16.64	2013-01-28	13.5	10	71.6	19.51	2013-07-27	14.2	9.7	78.5	15.74	2014-03-06	14.6	10.4	83	15.1						2016-03-19	15.2	14.6	95.2	16.11	2017-02-01	16.5	16.3	105.1	14.76	78	2018-08-03	19	88	54	83
375	1	375	Male	1	1	2.17	45	2012-03-13	2012-10-01	12.1	6.88	68.8	14.53	2013-03-19	13	8.9	70.2	18.06	2013-10-03	14	9	78.2	14.72	2014-03-28	13.1	10.5	78.2	17.17	2015-04-02	13	11.5	94.5	12.88	2016-03-31	14.2	13.2	100.2	13.15	2017-03-17	15.6	14.8	111.1	11.99	81	2018-12-17	15.2	100	73	115
376	1	376	Male	1	1	3.5	49	2012-03-13	2012-09-27	15.4	8	69.1	16.75	2013-04-12	14.7	9.6	76.5	16.4	2013-10-05	14.3	11	82.4	16.2	2014-05-02	14.8	12	82.6	17.59	2015-03-26	16.5	13.4	97.1	14.21	2016-04-13	15.2	16.1	104.2	14.83	2017-04-24	16.1	18.6	115.1	14.04	77	2018-09-11	17.5	100	60	72
377	1	377	Female	2	1	2.4	45	2012-06-13	2012-12-17	13.5	6.75	56.2	21.37						2014-01-16	13.8	8.7	72.5	16.55	2014-06-25	15	9	80.1	14.03	2015-07-21	15	11.1	88.5	14.17	2016-06-17	14.2	13	97.7	13.62	2017-06-23	14.5	14.4	100.5	14.26	74	2018-09-06	14.8	112	88	90
378	1	378	Female	2	1	2.5	46	2012-03-28	2012-10-10	13.1	6	63.3	14.97	2013-04-03	12.8	8.2	68.1	17.68	2013-10-09	13.4	8.8	78.2	14.39	2014-05-01	14.6	9.6	83.6	13.74	2015-06-10	15	12.9	88	16.66	2016-04-19	15.1	14.2	100.2	14.14	2017-07-23	16.5	17.4	112	13.87	73	2018-05-01	17.3	100	53	66
379	1	379	Male	1	1	3.4	48	2012-02-28	2012-09-10	13.3	7.56	70	15.43	2013-03-14	15.7	9.2	71.2	18.15	2013-09-18	12.2	10.4	79.5	16.46	2014-03-19	14.5	11.7	85.4	16.04	2015-04-24	14.2	13.3	93	15.38	2016-05-20	18.2	16.2	105.1	14.67	2017-03-17	15	14.5	112	11.56	81	2018-12-21	15.5	90	52	90
380	1	380	Male	1	1	2.6	52	2012-08-08	2013-02-21	14.2	7.6	63.1	19.09	2013-08-16	13.7	8.2	72.8	15.47	2014-02-19	13.6	9.3	77.3	15.56	2014-08-23	14.5	9.7	79	15.54	2015-08-22	13.1	11.2	90.1	13.8	2016-08-24	13.5	12.3	89	15.53	2017-09-19	15.3	15	104.5	13.74	72	2018-09-04	15	105	60	72
381	1	381	Female	2	1	2.8		2012-09-11	2013-03-22	15.2	9.8	67.3	21.64	2013-09-30	13.6	8.9	78.3	14.52	2014-03-22	14.7	9.5	76.1	16.4	2014-11-18	16.8	10.8	82.5	15.87	2015-12-25	14	12.1	92.1	14.26	2016-12-01	14	15	96	16.28	2017-11-07	15.5	16.7	107.2	14.53	74	2018-12-04	15.9	100	62	74
382	1	382	Male	1	1	2.24	48	2012-09-21	2013-04-04	13.7	7.9	66.1	18.08	2013-09-26	14.6	9.2	77.8	15.2	2014-03-29	14.6	10	80.1	15.59	2014-10-15	15.4	11.7	83.5	16.78	2015-12-25	14.2	14	94.1	15.81	2016-12-08	15.5	15	104.2	13.82	2017-12-05	15.2	16.6	111.5	13.35	75	2018-12-21	16	90	47	89
383	1	383	Male	1	1	3.25	49	2011-08-01	2012-02-19	16.5	8.02	68	17.34	2012-10-08	12.4	8.1	68.8	17.11	2013-02-22	14.8	8.6	73.8	15.79	2013-09-27	14.6	10	82.3	14.76	2014-08-13	15	11.8	95	13.07	2015-08-26	14	13.7	99	13.98	2016-08-29	18.1	17.8	111.2	14.39	80	2018-04-19	16.5	106	74	87
384	1	384	Male	1	1	2.5		2010-06-25											2012-03-21	13.5	7.9	76.8	13.39	2012-08-03	12.8	8.4	80.1	13.09	2013-07-10	13.4	9.8	85.8	13.31	2014-07-22	14.1	11	101.2	10.74	2015-10-08	14.1	14.4	105.1	13.04	83	2017-06-09	15	91	50	74
385	1	385	Female	2	1	2.62	50	2012-06-23	2013-01-06	13.5	6.2	63.8	15.23	2013-07-01	13.8	7.1	67	15.82	2014-01-08	13.3	7.9	74.2	14.35	2014-09-20	14	9.3	83	13.5	2015-07-22	14.2	12.2	82.4	17.97	2016-07-01	14	11.7	94	13.24						77	2018-12-17	17.2	83	64	112
386	1	386	Female	2	1	2.48	49	2011-05-16	2011-11-09	12.8	5.77	40.1	35.88	2012-06-20	13.5	7.5	70	15.31											2014-05-27	14.1	9.5	84.2	13.4	2015-06-17	14.9	13.8	92.1	16.27	2016-05-31	15	14	98.8	14.34	83	2018-04-19	14.6	111	77	78
387	1	387	Male	1	1	2.2	46	2011-07-19	2012-02-13	11.8	6.41	64.5	15.41	2012-08-01	12.4	7.3	69.8	14.98						2013-08-03	13.5	8.4	75.6	14.7	2014-07-22	14.1	9.7	89.1	12.22	2015-08-11	14.5	13	95.1	14.37	2016-08-17	15.2	16.2	111.2	13.1	79	2018-03-13	14.5	96	60	84
388	1	388	Male	1	1	2.55	48	2010-10-21											2012-05-29	15.6	9.4	74	17.17	2012-11-20	15	10.7	78.6	17.32	2013-10-28	17	12.9	89	16.29	2014-11-07	19.5	14.4	98.5	14.84	2015-11-19	16	15.3	104.5	14.01	83	2017-10-06	16.6	92	67	89
389	1	389	Female	2	1	3.5	46	2012-01-25	2012-07-18	13.2	5.8	64.8	13.81	2013-02-02	12.8	7.2	73.5	13.33	2013-08-05	13.2	8.7	79.4	13.8	2014-02-11	12.8	10.1	86.1	13.62	2015-01-29	14.5	11.5	93.1	13.27	2016-02-08	14.1	11.2	91.2	13.47	2017-02-09	14.2	14.8	121.1	10.09	78	2018-08-02	14.5	110	80	88
390	1	390	Male	1	1	2.93	42	2011-10-08	2012-05-29	14.3	7.2	69.5	14.91	2012-10-18	13.2	8.7	74.3	15.76	2013-04-17	14.1	9.7	78.6	15.7	2013-11-29	14.2	11.3	81	17.22	2014-10-27	17.1	13.6	97.1	14.42	2015-12-09	15.5	16.1	106.5	14.19	2016-11-28	14.5	13.2	101	12.94	81	2018-07-27	17.5	96	69	80
391	1	391	Male	1	1	2		2011-05-07	2011-11-11	12	5.99	59	17.21	2012-05-29	13.4	7.25	71.1	14.34											2014-05-28	14.5	9.4	87.1	12.39	2015-06-24	14.1	12.8	98.2	13.27	2016-05-24	13.3	13.3	101.2	12.99	80	2018-01-30	14.2	90	57	84
392	1	392	Male	1	1	2.51	40	2010-10-07											2012-04-25	11.3	8.2	79	13.14	2012-11-20	12.3	9	82.8	13.13	2013-11-18	13.3	10.3	84.1	14.56	2014-10-17	13.8	11.5	95.5	12.61	2016-02-16					83	2017-10-06	14.3	82	58	90
393	1	393	Female	2	1	3		2011-03-09	2011-11-11	13.5	6.69	57.3	20.38	2012-04-07	13.8	7.4	68	16	2012-10-01	12.4	8	72.6	15.18	2013-03-26	14.2	9.4	77.3	15.73	2014-03-21	13.8	11.1	77.2	18.62						2016-03-18	15.1	13.2	101.2	12.89	82	2018-01-30	15	101	63	76
394	1	394	Female	2	1	2.78	44	2012-03-10	2012-09-15	12.8	7.1	65.1	16.75	2013-03-19	13.5	9	70.1	18.31	2013-09-24	13.6	9.9	76.3	17.01	2014-03-21	13.6	10.4	85.2	14.33	2015-04-04	14.6	12.9	94.3	14.51	2016-03-18	13.2	13.2	100.2	13.15	2017-08-01	15.8	17.5	114.8	13.28	76	2018-08-02	15.2	79	52	74
395	1	395	Male	1	1	2.93	48	2012-05-27	2012-12-03	13.4	7.1	67	15.82	2013-06-04	14.2	7.9	74.6	14.2	2014-02-15	13.5	9.8	79.2	15.62	2014-06-17	14.5	10.2	87.1	13.45	2015-06-25	14.1	11.6	91.1	13.98	2016-08-19	13.2	12.8	91.2	15.39						74	2018-08-02	18.5	102	66	83
396	1	396	Female	2	1	2.96	47	2010-11-15											2012-06-07	14.6	9.7	76.3	16.66	2012-11-20	13.8	10.9	83.4	15.67	2013-12-11	14.8	12.7	93	14.68	2014-12-04	16.1	12	98.1	12.47	2015-12-04	15	17.1	109.1	14.37	82	2017-10-13	17.6	98	60	122
397	1	397	Male	1	1	2.42	43	2010-08-20											2012-02-23	12.8	8.6	77.5	14.32	2012-09-15	13.1	9	79.2	14.35	2013-08-31	14.3	11	83.8	15.66	2014-08-28	15.6	14	90.6	17.06	2015-08-28	13.2	13.3	98.1	13.82	80	2017-05-15	16	90	52	86
398	1	398	Female	2	2	0.8	30	2011-05-27	2011-12-06	10.2	3.97	56	12.66	2012-07-04	10.7	5.2	64	12.7	2012-12-03	12.4	7.2	68.5	15.34	2013-06-04	13	7.9	74.2	14.35						2015-08-11	13.1	12	91.1	14.46	2016-06-06	14	11.4	100.5	11.29	80	2018-01-31	15.5	92	51	69
399	1	399	Female	2	1	2.75	48	2010-10-28																										2014-10-30	16	13.5	89.9	16.7	2015-12-13	15	12.8	98.1	13.3	83	2017-10-06	16.5	102	52	94
400	1	400	Male	1	2	3.09	50	2012-06-29	2013-01-06	13.6	8.2	65	19.41	2013-07-12	13.8	7.2	69	15.12	2014-01-23	14.1	9.7	76.1	16.75	2014-07-19	14.5	10	81.2	15.17	2015-08-10	13.8	11.9	91.5	14.21	2016-07-29	15.2	14.8	107.1	12.9	2017-09-25	15.1	14.8	102.3	14.14	76	2018-11-16	16.5	92	49	70
401	1	401	Male	1	1	2.75		2011-03-05	2011-11-09	15.1	7.27	59.7	20.4	2012-04-20	14.3	8.1	72	15.62	2012-10-10	12.8	8	78.8	12.88	2013-03-10	13.2	10	79.2	15.94	2014-03-26	14.6	11	79.1	17.58						2016-04-18	14.2	14.1	105.8	12.6	80	2017-11-10	16.8	103	58	82
402	1	402	Male	1	1	3.6	49	2010-10-27											2012-06-19	16.5	11.8	79.8	18.53	2012-11-03	16.5	13	89.6	16.19	2013-11-23	17.2	15.5	100.1	15.47	2014-11-11	18.7	17.7	110.4	14.52	2016-02-29	18.1	21.2	104.2	19.53	80	2017-07-19	18	98	64	92
403	1	403	Female	2	1	3	48	2012-08-10	2013-03-06	15.3	7	62	18.21	2013-08-24	16.4	9.3	76.2	16.02	2014-02-22	14.3	9.7	79.1	15.5	2014-09-24	16	11.9	88	15.37	2015-09-02	15.2	14.6	96.2	15.78	2016-08-29	15	14.8	104	13.68	2017-10-13	16.4	18.5	112.3	14.67	76	2018-12-17	17.2	78	58	87
404	1	404	Female	2	1	3.07	47	2011-01-13						2012-02-08	13.3	8.3	75.5	14.56	2012-07-26	13.1	8.6	76.7	14.62	2013-01-21	14.5	10	81	15.24	2014-01-30	14.7	12	91.5	14.33	2015-01-31	15.8	13	97.1	13.79	2016-04-19	15.6	13.4	112.5	10.59	81	2017-11-10	13.8	97	62	81
405	1	405	Female	2	1	2.39	48	2010-11-03											2012-06-06	14.5	9.1	74.3	16.48	2012-11-19	13.7	9.9	79.1	15.82	2013-11-26	13.8	11.3	90	13.95	2014-11-17	17.8	13.1	97.2	13.87	2015-11-26	15.1	15.6	91.1	18.8	75	2017-02-08	15	82	52	104
406	1	406	Female	2	1	2.5	45	2012-03-07	2012-11-21	13.6	6.3	61.1	16.88	2013-03-13	13.2	7	66	16.07	2013-09-18	12.5	8.5	71.2	16.77	2014-03-19	13.2	8.3	80.2	12.9	2015-04-02	19.2	14.7	95.2	16.22	2016-04-04	14.3	11.1	99.5	11.21	2017-04-24	14.1	15.8	107.2	13.75	73	2018-05-03	15.5	97	64	82
407	1	407	Male	1	1	3.12	40	2011-08-04	2012-02-16	18.6	7.5	60	20.83						2013-02-19	14.4	10.1	75.8	17.58	2013-08-21	15.3	10.5	78.3	17.13	2014-08-14	15	11.8	88	15.24	2015-08-22	14.1	13.4	95	14.85	2016-09-13	14.3	11	107.7	9.48	80	2018-05-03	16.5	86	58	100
408	1	408	Male	1	1	2.32	49	2011-03-11	2011-11-09	12.9	7.31	66.8	16.38	2012-04-05	14.8	9.3	70	18.98	2012-09-08	15.7	8.7	73.2	16.24	2013-03-26	14.3	10.3	78.4	16.76	2014-03-19	15.3	10.1	84.6	14.11	2015-03-24	15.2	13.2	101.2	12.89	2016-04-04	13.1	13.4	98.2	13.9	81	2017-12-14	14.6	104	73	78
409	1	409	Male	1	1	2.98	48	2011-06-21	2012-01-03	14.8	7.91	66.8	17.73	2012-07-07	13.3	9.1	76	15.75	2013-01-21	12.8	10.2	78.1	16.72	2013-07-02	14.3	11.4	86.5	15.24	2014-07-05	17.5	14.1	97	14.99	2015-07-11	15.5	14.8	99	15.1	2016-07-11	16.1	16.5	108.1	14.12	73	2017-07-26	17.5	100	60	70
410	1	410	Female	2	1	3.5		2012-01-12																										2016-04-04	13.2	14.6	98.2	15.14	2017-01-27	14.1	14.5	108.2	12.39	75	2018-05-03	16.2	84	58	98
411	1	411	Male	1	1	2.5		2010-05-17																2012-07-27	13.6	10	80.8	15.32	2013-06-10	12.6	11.2	86.7	14.9	2014-06-07	14.2	13.1	96	14.21	2015-05-30	15.2	14	107.1	12.21	80	2017-02-08	15	88	74	84
412	1	412	Female	2	1	2.37	53	2011-02-12	2011-11-11	12.5	7.03	66.2	16.04	2012-03-10	13.5	7.75	63	19.53	2012-11-19	13.8	8.9	74.2	16.17	2013-02-25	13.7	9.2	73.1	17.22	2014-02-24	15.2	11.1	86.6	14.8						2016-03-08	14.5	15.1	104.2	13.91	77	2017-07-12	16	102	80	84
413	1	413	Female	2	1	3.34	47	2011-01-11						2012-03-21	14.2	8.5	78.5	13.79	2012-07-28	16.3	9.8	77	16.53	2013-01-26	15.5	10.8	82	16.06	2014-02-13	14.1	12.7	86.2	17.09						2016-04-04	14.1	14	108.2	11.96	81	2017-11-10	17.8	96	62	92
414	1	414	Female	2	1	2.5		2010-08-02											2012-04-13	16.8	8.2	73	15.39	2012-08-25	15.6		69.1		2013-08-19	13.5	10	79.6	15.78	2014-05-14	16	12	92	14.18	2015-08-24	15.1	14.4	91	17.39	83	2017-07-24	16	102	57	102
415	1	415	Female	2	2	2		2012-05-09	2012-11-19	13.3	6.2	60.4	16.99	2013-06-04	14.6	7.2	67	16.04						2014-05-23	14.2	8.6	79.5	13.61	2015-07-11	14.1	10.06	85.1	13.89	2016-05-25	14.4	10.4	92.6	12.13	2017-07-24	14.8	15.1	101.2	14.74	75	2018-08-30	13.2	86	52	70
416	1	416	Female	2	1	2.3	45	2010-08-21											2012-03-17	12.7	10	77	16.87	2012-09-08	13.2	8.9	78.2	14.55	2013-09-14	14.2	11.4	87.6	14.86	2014-09-08	14.5	12	89.5	14.98	2015-09-11	15.1	13.2	96	14.32	77	2017-02-08	14.1	86	54	78
417	1	417	Male	1	1	3		2010-09-13											2012-04-05	15.8	10.5	81.5	15.81	2012-09-08	16.3	11.5	84.1	16.26	2013-10-03	15.5	14.2	97.8	14.85	2014-10-13	16.2	14.1	102	13.55	2015-10-03	16.1	16.9	109.1	14.2	82	2017-07-27	17	86	56	72
418	1	418	Male	1	2	2.75		2011-11-02	2012-06-20	13.8	6.2	64.1	15.09	2012-11-19	12.3	10	71.3	19.67	2013-05-04	12.8	8.9	75	15.82	2013-11-26	12.3	9.6	81	14.63	2014-11-13	17.5	12	92	14.18	2015-12-14	14.1	12	99	12.24	2016-11-04	14.1	15.1	109.1	12.69	76	2018-03-21	15.3	101	74	102
419	1	419	Male	1	1	3.25	47	2010-08-23											2012-03-20	14	8.6	76	14.89	2012-11-19	12.6	9.2	76.4	15.76	2013-09-16	14.3	10.6	86.1	14.3	2014-09-08	15.3	13	90.2	15.98	2015-09-02	13.2	13	100.5	12.87	82	2017-07-17	13.8	82	76	95
420	1	420	Male	1	2	2.9	46	2012-05-05	2012-11-19	14.7	7.5	66.2	17.11	2013-05-20	14.6	8.9	66.2	20.31	2013-12-17	14.6	10	75	17.78	2014-05-27	16.5	10.3	77.5	17.15	2015-08-05	13	12.3	88	15.88	2016-05-25	14.5	13	92.8	15.1	2017-08-01	15.5	14.8	106.2	13.12	75	2018-08-30	15.9	94	48	89
421	1	421	Male	1	1	2.8	50	2011-04-01	2011-11-14	15.6	8.35	63.2	20.91	2012-04-26	15.2	9.7	72	18.71	2012-09-26	14.4	9.7	74.8	17.34	2013-04-08	14.3	10.2	81.5	15.36	2014-04-08	16.7	11	89	13.89	2015-04-15	16	14.2	98.1	14.76	2016-05-16	14.7	14.6	105.5	13.12	75	2017-07-21	15	94	58	101
422	1	422	Female	2	1	2.38	48	2010-08-27											2012-03-27	13.4	8.05	72	15.53	2012-11-19	13.6	9.6	77.1	16.15	2013-08-31	13.5	10.3	84.3	14.49	2014-09-08	15	11.4	95.5	12.5	2015-09-10	14.8	12.17	104.5	11.14	82	2017-07-21	14.5	93	68	92
423	1	423	Female	2	1	2.75		2011-10-21	2012-04-26	12.6	7.1	64	17.33						2013-05-26	13.7	9.2	79.6	14.52	2013-11-06	13.7	10	78.2	16.35	2014-11-04	14.5	11.5	90.3	14.1	2015-11-26	14.4	13.3	92	15.71	2016-10-26	15.1	13.3	109.5	11.09	78	2018-05-03	15.2	97	64	85
424	1	424	Male	1	1	2.1		2011-04-15	2012-03-20	13.7	6.15	59	17.67	2012-06-22	13.5	8.2	72.6	15.56	2012-11-05	11.6	8	79.4	12.69	2013-04-24	12.3	9	79	14.42	2014-04-18	14.2	10.4	85	14.39	2015-04-24	12.8	11.7	92	13.82	2016-05-02	14.3	13.9	103.2	13.05	81	2018-02-01	15.2	88	58	73
425	1	425	Female	2	1	2	44	2011-01-29	2011-09-02	13.6	5.55	64.3	13.42	2012-02-24	12.5	6.1	67.5	13.39	2012-07-26	13.2	6.1	68.4	13.04	2013-02-04	13.7	7.9	72.5	15.03	2014-02-07	14.2	9.1	79.3	14.47						2016-03-08	14.2	14.7	96.2	15.88	76	2017-06-01	15	78	54	121
426	1	426	Male	1	2	2.5	46	2012-03-26						2013-04-08	12.5	7.2	67.6	15.76	2013-10-07	13.8	7.8	68.2	16.77	2014-04-11	14.3	8.8	77.6	14.61	2015-04-02	18	10.3	85.4	14.12	2016-04-19	13.7	11.6	97.2	12.28	2017-04-24	15.1	16	102.1	15.35	79	2018-11-23	15.2	95	53	64
427	1	427	Female	2	1	2.29	47	2010-09-19											2012-04-04	16.1	9.15	79	14.66	2012-09-17	12.8	9.2	76	15.93	2013-10-03	13.1	10.2	86.5	13.63	2014-11-04	15.2	12.1	90.1	14.91	2015-10-03	14.6	12.5	97.1	13.26	76	2017-02-08	13	85	54	102
428	1	428	Female	2	1	1.75		2010-06-03	2012-02-07	14.8	6.6	68	14.27						2012-02-07	14.3	7.5	76.5	12.82	2012-07-10	12.1	8.1	80	12.66	2013-06-10	12.8	9.5	86.8	12.61						2016-02-06	14.2	16.6	109.2	13.92	87	2017-09-08	16.6	100	66	74
429	1	429	Male	1	3	3.2	46	2012-04-30	2012-11-06	12	6.62	64	16.16	2013-05-04	12.3	7.5	66.6	16.91	2013-11-15	13.3	9.3	72.1	17.89	2014-06-06	14	9	82.1	13.35	2015-06-05	13	11	85.3	15.12	2016-05-18	15	13	98	13.54	2017-06-27	14.2	14	104	12.94	76	2018-08-30	15	90	55	68
430	1	430	Male	1	1	2.17	36	2011-06-07	2012-01-24	15	7	62	18.21	2012-06-30	14.8	9.6	77.5	15.98	2012-12-15	14.8	9.4	75	16.71	2013-07-04	14.5	10.2	76.7	17.34	2014-06-25	15	12.4	95.1	13.71	2015-08-24	13.3	11.8	92	13.94	2016-07-08	15.5	13.8	108.1	11.81	80	2018-03-01	15.5	104	80	92
431	1	431	Female	2	1	2.49	48	2011-07-24	2012-02-10	17.8	6.08	60	16.89	2012-07-26	13.8	7.5	65.6	17.43	2013-01-30	13.5	8.3	72.3	15.88	2013-08-02	14.5	9	82.3	13.29	2014-08-16	16	10.6	89	13.38	2015-08-10	15	12.1	96.2	13.07	2016-08-18	15.1	15.2	102.1	14.58	79	2018-03-20	16.4	92	52	92
432	1	432	Female	2	1	2.5	46	2011-03-05	2011-11-22	14.6	7.02	60.1	19.44	2012-05-11	15	9.2	75.2	16.27																										79	2017-10-13	21.3	102	65	96
433	1	433	Female	2	1	2.5		2011-08-23	2012-03-28	14.1	6.6	59.8	18.46	2012-09-12	14.5	8.2	66.7	18.43	2013-03-07	13.4	8.5	72.4	16.22	2013-09-01	14.3	9.3	78.3	15.17	2014-09-24	17.1	11.6	85	16.06	2015-09-21	14.2	11.2	90.1	13.8	2016-09-15	14.2	13.8	106.1	12.26	82	2018-07-17	15.5	109	76	77
434	1	434	Male	1	1	3.24	48	2010-11-23											2012-06-28	17.3	9.8	70	20	2012-12-03	14.2	10.5	75.8	18.27	2014-01-25	15.6	12.2	87.1	16.08	2014-12-05	16.5	12.8	98.1	13.3	2015-12-22	17	17.2	106.1	15.28	82	2017-10-12	16.6	105	66	94
435	1	435	Male	1	1	2.4		2010-05-24																										2014-08-13	15	13.1	97.2	13.87	2015-08-22	14.5	14.7	105.5	13.21	85	2017-07-13	16	112	75	100
436	1	436	Male	1	2	2.33	43	2011-10-04	2012-05-18	10.7	6.5	62	16.91																2014-10-24	14.1	9.5	86.8	12.61	2015-11-12	14.1	13.2	102.2	12.64	2016-12-22	15.1	15.6	106.1	13.86	81	2018-07-17	14.5	98	68	84
437	1	437	Male	1	1	2.7		2010-08-21											2012-03-02	12.8	7.7	80	12.03	2012-11-10	12.8	9	82	13.38	2013-09-01	13.8	9.5	87.3	12.47	2014-09-04	13	10	94	11.32	2015-09-21	12.1	12.8	101.1	12.52	81	2017-06-15	14	84	54	92
438	1	438	Male	1	1	2.5	48	2011-11-20	2012-06-20	13.5	7.3	63	18.39	2012-11-12	12.7	6.1	65.3	14.31	2013-05-29	13.4	7.3	73.2	13.62	2013-12-16	12.8	8.7	79	13.94	2014-12-05	13.5	10.2	87.1	13.45	2015-12-22	12	11.5	94.5	12.88	2016-12-22	13	11.3	106	10.06	77	2018-05-03	14.2	102	67	104
439	1	439	Female	2	1	2.89	46	2011-10-07	2012-05-18	15.2	9.2	58	27.35	2012-11-10	14.5	7	64.2	16.98	2013-04-22	14.6	7.3	68	15.79	2013-10-24	12.6	8.2	72.8	15.47	2014-11-06	15.1	9.7	85.5	13.27	2015-11-12	14.2	13.2	103.1	12.42	2016-11-09	13.2	13.6	104	12.57	78	2018-05-03	15	81	56	96
440	1	440	Male	1	1	2.75		2011-08-07	2012-03-21	15.6	9.1	59	26.14	2012-08-23	16.2	8.9	69	18.69	2013-02-12	15.3	10.2	78	16.77	2013-08-17	14.8	11.1	76.2	19.12	2014-08-13	15	12.8	93	14.8	2015-09-21	15.1	12.1	101.2	11.81	2016-08-18	14.1	14.8	114.2	11.35	79	2018-03-20	16	92	63	87
441	1	441	Female	2	1	2.6	46	2010-08-11											2012-04-21	15.8	9.1	77	15.35	2012-08-25	13.4	9.9	81	15.09	2013-08-28	15.7	12.3	96	13.35						2015-08-18	15.4	13.2	91	15.94	77	2017-02-08	16	77	44	86
442	1	442	Male	1	2	1.75	38	2012-10-18	2013-05-13	10.7	5	59	14.36	2013-10-28	14.1	8.3	68.1	17.9	2014-04-29	13.8	9.3	71.2	18.35	2014-11-05	15.5	10.2	81.8	15.24	2015-11-03	14	11.3	92	13.35	2016-10-27	13.2	12.3	94.2	13.86						72	2018-11-05	18.2	100	60	68
443	1	443	Male	1	1	2.61	46	2011-06-19	2011-12-23	16.2	7.55	63.3	18.84	2012-07-11	15.6	9.7	74.6	17.43	2012-12-01	14.1	10.3	78.4	16.76	2013-05-30	15	11.8	88.8	14.96	2014-05-31	16.5	13	92.1	15.33	2015-07-17	16.5	14.8	98.1	15.38	2016-07-13	14.2	15	111.2	12.13	79	2018-01-23	15.5	80	49	77
444	1	444	Female	2	3	2.25	44	2011-10-12	2012-05-04	13.5	5.76	67.2	12.76	2012-11-08	13.6	7	68.5	14.92	2013-05-23	12.6	7.5	72.2	14.39	2013-10-25	12.6	8.2	75.8	14.27	2015-01-23	14.1	10.6	91.1	12.77	2015-10-27	14.5	13.9	92.2	16.35	2016-11-09	13	12.2	105	11.07	79	2018-05-29	15.7	80	52	86
445	1	445	Male	1	1	1.74		2010-03-10																2012-02-29	19.2	10.2	78.1	16.72	2013-05-23	14.2	11.3	88.7	14.36	2014-06-07	14	13.1	96.2	14.16	2015-08-12	14	14.7	106.2	13.03	87	2017-06-12	14.1	86	54	102
446	1	446	Female	2	2	2.4		2012-03-31	2012-10-08	12.8	5.7	58.8	16.49	2013-03-06	12.3	6.7	65.5	15.62	2013-10-25	11.7	6.7	68.1	14.45	2014-04-17	13.2	7.9	70	16.12						2016-04-06	14	12.6	92.5	14.73	2017-04-25	13.2	12.8	98.1	13.3	78	2018-10-05	15.1	100	66	70
447	1	447	Male	1	1	3.2	48	2012-02-04	2012-08-21	15.4	8.8	67.6	19.26						2013-09-17	14.1	11.1	81.8	16.59	2014-03-05	13.2	12	89.6	14.95						2016-03-01	15.1	13	92.1	15.33	2017-03-13	16.1	15.1	110.1	12.46	80	2018-10-04	15.3	93	52	82
448	1	448	Male	1	1	3.16	49	2010-05-18																2012-07-11	14.6	14.1	84.1	19.94	2013-06-15	14.1	11.9	87.3	15.61	2014-06-24	16.5	13.9	100.5	13.76	2015-05-25	15.1	14.1	100.1	14.07	85	2017-07-04	16.6	97	70	82
449	1	449	Male	1	2	2.5	44	2012-04-03						2013-04-06	14.3	8.3	69.2	17.33	2013-10-28	14.8	8.9	75.2	15.74	2014-04-05	14.5	9.5	81.3	14.37	2015-04-18	16.5	12.3	92	14.53	2016-05-13	15.8	14	104.4	12.84	2017-04-13	14.1	14.8	102.1	14.2	73	2018-05-16	16.3	84	54	90
450	1	450	Male	1	1	2.33	45	2012-01-26	2012-07-24	13.7	6.3	63.6	15.57	2013-02-11	13.5	8.3	69.2	17.33	2013-08-03	13.5	8	70.1	16.28	2014-02-13	12.6	8.8	77.3	14.73						2016-02-16	13	13.1	98.2	13.58	2017-02-13	14.2	13.9	108.1	11.89	75	2018-05-08	15.1	85	56	92
451	1	451	Female	2	1	3	47	2011-03-03	2011-11-24	14.8	8.5	66	19.51	2012-04-12	15.6	9	65	21.3	2012-11-24	13.6	9.7	78.2	15.86	2013-03-12	13.6	10	80.6	15.39	2014-03-11	13.6	11.6	88.2	14.91	2015-03-19	14.5	9.6	94.2	10.82	2016-03-30	15.6	13.4	103.2	12.58	80	2017-11-10	16.1	84	47	80
452	1	452	Male	1	2	3.2	57	2012-05-24	2012-12-06	14.5	7	62.1	18.15	2013-06-12	14.2	7.3	69.7	15.03	2013-12-06	13.2	9	79	14.42	2014-06-04	15.1	9.9	85.1	13.67	2015-06-16	13.1	11.7	90	14.44	2016-06-03	14.5	14	100.4	13.89						74	2018-07-31	16.2	92	64	64
453	1	453	Female	2	1	2.5		2011-07-21	2012-01-28	14.7	5	58	14.86	2012-07-24	11.6	6.3	68	13.62						2013-08-05	13.2	8.3	74.1	15.12	2014-09-02	14	9.3	87	12.29	2015-08-19	14.3	13.3	98.1	13.82	2016-08-11	15.1	15.2	104.3	13.97	82	2018-05-29	14	84	52	110
454	1	454	Female	2	1	2.5		2011-03-10	2011-11-11	12.5	7.23	63	18.22	2012-04-12	14.6	7	73.1	13.1	2012-09-25	13.8	10.2	79	16.34						2014-03-19	15.2	12.7	86.5	16.97						2016-03-30	16.4	15	100.2	14.94	82	2018-01-12	15.8	100	62	114
455	1	455	Male	1	1	2.89	48	2011-06-17	2012-01-03	13.8	7.79	68.1	16.8	2012-06-29	13.1	9	72	17.36	2013-01-10	15.6	9.9	78.1	16.23	2013-07-06	13.8	10.7	80.1	16.68	2014-06-24	17.2	12.6	96	13.67	2015-07-01	14.8	14.2	90	17.53	2016-07-20	15.1	15.2	104.2	14	80	2018-03-01	16	90	57	74
456	1	456	Male	1	1	3.19	48	2011-09-07	2012-04-23	15.4	6.1	63	15.37	2012-09-26	13	7.7	71	15.27	2013-03-12	12.8	8.1	72.8	15.28	2013-09-23	13.5	9.6	78.3	15.66	2014-10-06	17.5	11.7	86.2	15.75	2015-09-16	14.5	12.7	90.2	15.61	2016-09-26	14.1	14.9	108.2	12.73	80	2018-05-29	15.8	104	77	80
457	1	457	Female	2	1	2.7	49	2011-03-09	2011-10-12	13.5	6.39	67.1	14.19	2012-04-12	13.6	8.1	72.1	15.58	2012-09-13	13.6	8.7	80.8	13.33	2013-03-18	13.4	9.6	77.1	16.15	2014-03-19	13.8	10.9	85.8	14.81											81	2017-12-11	16.4	96	71	81
458	1	458	Male	1	1	2.5		2010-08-18											2012-03-30	13.8	9.03	73	16.95						2013-08-26	14.8	12.3	86.2	16.55	2014-09-02	16	12.4	95	13.74	2015-08-29	15.2	15	102.5	14.28	81	2017-06-13	16	93	62	123
459	1	459	Male	1	1	3		2011-03-25	2011-11-14	11.8	7.73	64.5	18.58	2012-04-23	15.3	9.2	73	17.26	2012-09-25	13.8	9.6	75.4	16.89	2013-03-30	13.4	10.3	84.3	14.49	2014-04-05	14.8	12.2	91	14.73						2016-04-18	15.2	15	109.5	12.51	81	2018-01-12	15.2	88	64	86
460	1	460	Male	1	1	2.34	50	2012-06-08	2012-12-18	12.5	7.3	62.2	18.87	2013-06-15	13.1	8.8	73.2	16.42	2013-12-27	13.1	9.8	78	16.11	2014-06-24	15	11.3	88	14.59	2015-07-21	14.1	13.2	89	16.66	2016-06-16	14	13.8	100.5	13.66						75	2018-10-05	15.8	88	67	80
461	1	461	Male	1	1	3	44	2011-10-29	2012-05-28	13.4	7.5	67	16.71	2012-11-06	14.5	8.6	68.4	18.38	2013-05-07	13.6	9	78.1	14.76	2013-11-20	13.8	10.2	81.4	15.39	2014-11-13	17.1	11.3	91.1	13.62	2015-12-26	14	13.1	99.2	13.31	2016-11-09	14.1	16.9	108.1	14.46	78	2018-05-08	14.8	103	58	86
462	1	462	Female	2	1	3.5		2011-10-22											2013-04-27	15.1	11.9	82.2	17.61	2013-10-29	16.1	13.6	90	16.79	2014-11-03	16.6	15.1	100.1	15.07											79	2018-05-29	16.7	109	57	101
463	1	463	Female	2	1	3.1	47	2010-10-27											2012-06-29	12.2	8.8	78.9	14.14	2012-11-24	12.8	9.7	79.5	15.35	2013-11-06	13.5	10.5	86.7	13.97	2014-11-04	15.8	13.4	97.1	14.21	2015-11-23	14.1	14	102.1	13.43	75	2017-02-08	16	98	68	79
464	1	464	Male	1	1	2.5	48	2010-08-31											2012-04-11	13.8	7.5	72.1	14.43											2014-11-03	14.5	11	96	11.94	2016-02-18	15	18.4	107.2	16.01	82	2017-07-28	17	110	78	82
465	1	465	Female	2	1	2.05	47	2010-07-16											2012-03-30	14.3	9	77	15.18	2012-07-24	14.4	10.7	79.4	16.97	2013-07-25	15.3	12.2	89	15.4	2014-09-17	15.5	14.1	99.7	14.18	2015-08-08	14.5	15.2	103.6	14.16	82	2017-06-13	16.2	97	58	70
466	1	466	Male	1	1	3.6	49	2012-03-21	2012-09-13	14.3	8.2	62.5	20.99	2013-03-30	13.8	10.2	71.1	20.18	2013-10-01	15.3	10.5	77.2	17.62	2014-03-27	13.2	11.3	79.1	18.06	2015-04-04	14.1	13.3	90	16.42	2016-04-27	14.2	14.7	103.2	13.8	2017-04-13	16.1	16.2	109.1	13.61	73	2018-05-17	17.5	105	73	102
467	1	467	Male	1	1	2.48	46	2011-11-19											2013-07-25	14.6	9.4	77	15.85																					77	2018-05-08	15	87	62	88
468	1	468	Female	2	1	3.14	46	2010-08-18																															2015-12-26	14.1	15.5	114.1	11.91	92	2018-05-08	16.5	96	66	101
469	1	469	Female	2	1	1.92	42	2011-10-18	2012-06-29	15.1	7.2	61.1	19.29	2012-11-24	48.8	8.6	68	18.6	2013-04-25	14.2	9.1	71.2	17.95	2013-11-20	14.5	10.7	80.1	16.68	2014-11-10	19.1	12.7	90.1	15.64						2016-11-09	14.2	14.1	101.1	13.79	79	2018-05-22	14.8	90	56	74
470	1	470	Male	1	1	3.17	47	2012-03-11						2013-03-25	14.2	9.6	71	19.04	2013-09-23	12.3	9.8	79.8	15.39	2014-04-05	13.7	10.8	79.5	17.09	2015-03-18	13.2	13.2	100.3	13.12	2016-03-22	14.3	13.2	89.1	16.63	2017-04-06	14.2	14.3	104.6	13.07	73	2018-05-08	15.4	83	54	80
471	1	471	Female	2	1	2.95	46	2011-04-09	2011-11-23	12.8	7.49	66.8	16.79	2012-04-24	12.3	8.4	70.1	17.09	2012-10-19	14.5	9.4	74	17.17	2013-04-19	13.5	10.3	82.8	15.02	2014-05-03	13.6	11.4	92.3	13.38	2015-05-06	13.5	13.9	99.1	14.15	2016-04-22	15.1	15.3	115.3	11.51	81	2018-01-25	16	71	50	77
472	1	472	Male	1	1	3	33	2010-05-20																2012-06-23	13.9	12.5	86.1	16.86	2013-07-04	13.4	13.8	92.6	16.09	2014-06-28	16	14.9	110	12.31	2015-08-29	16.1	16.4	106.1	14.57	84	2017-06-13	18.1	84	63	83
473	1	473	Male	1	2	3		2011-05-21	2011-11-26	16.8	8.01	59	23.01						2012-11-28	14.8	10.1	78.8	16.27	2013-06-06	14.3	10.7	79.5	16.93						2015-08-08	15.3	14.8	97.1	15.7	2016-06-20	15.7	17.2	108.7	14.56	80	2018-01-23	19	100	63	73
474	1	474	Male	1	1	2.56	47	2011-03-02	2011-11-15	15	7.77	60.2	21.44	2012-04-04	15.3	8.5	68.1	18.33	2012-11-28	15.8	9.6	75	17.07	2013-03-09	15.3	11	75.3	19.4	2014-03-07	15.2	11.6	80.2	18.03	2015-03-19	17.1	13.8	92	16.3	2016-03-22	15.1	14.7	100.2	14.64	79	2017-10-13	17.6	92	64	98
475	1	475	Male	1	1	2.34	48	2011-03-30	2011-11-15	15	7.97	58	23.69	2012-04-24	13.4	9	73.4	16.71	2012-11-28	15.2	10.3	78.3	16.8	2013-04-06	13.3	11.1	79.8	17.43	2014-04-13	15.6	12.3	88.6	15.67	2015-04-13	14.5	13.3	98.1	13.82	2016-04-22	14.5	15.4	109.2	12.91	81	2018-01-23	16.2	99	61	80
476	1	476	Female	2	1	3.5		2012-04-07	2012-09-27	15.7	7.5	62.3	19.32	2013-04-19	13.2	8.9	76.5	15.21	2013-10-25	14	10.4	80.6	16.01	2014-04-19	15.7	12	84.5	16.81	2015-04-13	15.5	15	99.1	15.27	2016-05-03	17		105		2017-05-29	20	24.1	116.2	17.85	78	2018-10-19	21.5	118	82	97
477	1	477	Female	2	1	3.39	49	2012-02-04	2012-08-25	13.9	6.7	62	17.43	2013-02-12	13.5	7.8	65.5	18.18	2013-08-28	14.2	10.3	78	16.93	2014-02-14	14.4	11.7	81.2	17.74	2015-02-16	14.1	11	81.4	16.6	2016-02-25	14	15.7	105	14.24	2017-02-27	14	14.2	114	10.93	74	2018-05-01	16.7	79	52	86
478	1	478	Female	2	1	2.82	48	2011-12-16	2012-06-27	12.4	6.1	65	14.44	2012-12-22	13.2	8	69.4	16.61	2013-07-20	13.8	9.6	82.1	14.24	2013-12-27	13.8	10.7	81.5	16.11	2015-01-17	15.1	12.9	96.5	13.85	2016-01-20	14.1	13.2	101.1	12.91	2017-01-09	14.2	14.9	104	13.78	76	2018-05-01	17.2	121	62	60
479	1	479	Male	1	1	3.05	50	2010-12-20						2012-02-03	13.7	7.84	74	14.32	2012-07-11	12.6	9.4	74.8	16.8	2013-01-05	13.5	10.6	81.1	16.12	2014-02-03	14.2	12.3	89.1	15.49	2015-03-19	15.1	13	102.1	12.47	2016-03-01	15.2	13.2	102.1	12.66	80	2017-09-12	17.5	107	64	98
480	1	480	Male	1	2	2.5		2012-09-27											2014-06-04	17.1	12.8	84.3	18.01	2014-10-25	16.1	13.9	86.1	18.75	2015-11-06	15.1	14	90.1	17.25	2016-10-05	17.1	16.2	94.1	18.3						72	2018-10-12	16.5	88	60	94
481	1	481	Male	1	2	2.2	46	2012-03-10	2012-09-23	11.2	5.6	59	16.09	2013-03-19	10.8	6.5	67.1	14.44	2013-10-01	12.5	7	74.2	12.71	2014-03-25	13.6	7.7	82.3	11.37	2015-04-04	11.4	8.9	81	13.57	2016-04-06	12	10	89	12.62	2017-03-28	14.2	17.2	102.1	16.5	80	2018-12-03	14.5	84	66	74
482	1	482	Female	2	1	2.97	49	2010-08-26											2012-04-24	13.6	9.4	73	17.64	2012-09-23	16.3	10.5	74	19.17	2013-09-21	15.8	12.5	87.1	16.48	2014-10-10	17.1	14.2	96.2	15.34	2015-10-02	15.1	14.2	101.1	13.89	82	2017-07-22	16	100	59	92
483	1	483	Male	1	1	3.37	46	2011-03-16	2011-11-15	14	7.87	65.6	18.29	2012-04-24	13.4	8.3	76	14.37	2012-10-11	13.8	9.5	77.8	15.7	2013-03-23	14.3	10.2	81.3	15.43	2014-03-28	15.7	12.5	87.1	16.48	2015-04-04	15.5	14.4	96	15.62						82	2018-01-25	16	88	64	102
484	1	484	Female	2	1	2.84	51	2011-06-22	2011-12-23	16.4	7.66	61.2	20.45	2012-07-11	15.6	10.3	75.5	18.07	2013-01-05	14.8	11.1	81.3	16.79	2013-07-04	14.8	12.5	84.3	17.59	2014-07-11	17	15.4	98	16.03	2015-07-31	16.8	15.3	105.1	13.85	2016-06-27	15	17.4	112	13.87	79	2018-01-24	16.8	103	63	88
485	1	485	Female	2	1	3		2010-08-03																										2014-09-06	16.2	15	98.2	15.55	2015-09-09	15.7	15.9	107.8	13.68	83	2017-07-26	17.8	100	58	89
486	1	486	Female	2	1	2.33	49	2010-05-01																																				84	2017-05-05	14.6	96	62	104
487	1	487	Female	2	1	2.86	44	2010-09-11											2012-04-04	12.8	7.08	73	13.29	2012-09-12	12.4	8.7	78	14.3	2013-09-19	13.8	10	90.2	12.29	2014-09-19	15	13			2015-09-30	14.2	13	99.1	13.24	82	2017-07-26	15	84	61	99
488	1	488	Male	1	1	2.7		2011-07-22	2012-02-10	15.8	7.83	68	16.93	2012-07-21	13.5	8.8	74.5	15.86	2013-01-28	14.1	10.5	79.5	16.61	2013-07-30	14.5	10.2	88.5	13.02	2014-09-06	15.5	12.6	96	13.67	2015-08-08	14.5	13.1	96.2	14.16	2016-09-01	15.1	16.1	105.1	14.58	78	2018-01-25	15.8	95	56	74
489	1	489	Male	1	1	3.5	45	2010-08-20											2012-02-23	14.4	11.1	84.6	15.51	2012-09-13	13.6	11.4	83	16.55	2013-09-19	14.2	13.5	91.6	16.09	2014-09-09	15	15.3	102	14.71	2015-09-09	15	16.8	114.5	12.81	81	2017-06-13	15	92	52	90
490	1	490	Female	2	1	2.25		2010-10-30											2012-06-02	14.5	9.3	79	14.9	2012-11-03	12.8	10	85.1	13.81	2013-11-16	13.8	11.2	93	12.95	2014-11-19	14.3	12.1	94.4	13.58	2015-12-13	14.3	15.4	107.1	13.43	83	2017-10-13	15.8	80	77	84
491	1	491	Female	2	1	2.5		2010-09-12											2012-04-04	13.5	7.9	76.5	13.5	2012-10-11	12.5	9.2	76.6	15.68						2014-11-15	16.3	11.6	98.1	12.05	2015-11-03	13.5	12.8	107.7	11.04	82	2017-07-24	15	96	64	99
492	1	492	Female	2	2	2.5		2012-08-23	2013-03-09	10.8	5.1	63.5	12.65	2013-09-17	11.7	6.8	73.2	12.69						2014-11-15	15.5	9	83.5	12.91	2015-09-19	12.1	9.9	90.1	12.2	2016-09-27	14.2	11.2	100	11.2	2017-10-03	13.2	12.1	106.3	10.71	73	2018-10-15	14.5	94	54	86
493	1	493	Male	1	1	2.4		2010-06-27											2012-04-04	13.3	9.1	79.5	14.4	2012-07-31	13.3	9.9	86.7	13.17	2013-07-06	13.8	11.4	87.3	14.96	2014-07-17	15.3	13	102.3	12.42	2015-09-19	14.1	13.4	106.1	11.9	82	2017-04-27	16.5	69	48	76
494	1	494	Female	2	1	2.26	46	2011-01-10	2011-07-28	12.1	6.2	61.1	16.61	2012-03-02	12.8	7.75	76.5	13.24	2012-07-28	13.6	8.3	72.3	15.88	2013-02-20	13.6	8.9	75.5	15.61	2014-02-01	13.3	10	78.4	16.27	2015-02-25	13.1	11.6	95.2	12.8	2016-03-01	15.1	13.2	99.1	13.44	81	2017-10-13	15.5	98	64	112
495	1	495	Female	2	1	1.93	46	2011-12-10	2012-06-27	12.8	6.3	60.2	17.38	2012-12-22	12.8	6.3	66	14.46	2013-06-19	11.3	6.8	70	13.88	2014-02-03	12.8	8.2	76.1	14.16	2015-01-17	13.1	9.3	87.2	12.23	2016-01-28	14.2	11.2	93.1	12.92	2016-12-14	14	13	103	12.25	76	2018-05-01	14.1	64	42	97
496	1	496	Male	1	1	2.5		2010-11-10											2012-06-22	13.5	8.5	73.6	15.69	2012-11-24	13.4	9.1	79.5	14.4	2013-11-20	13.1	10.1	83.3	14.56						2015-12-13	14.8	12.7	91	15.34	82	2017-09-12	15	84	56	93
497	1	497	Male	1	1	2.82	46	2011-04-22	2011-11-24	11.6	6.11	58.2	18.04	2012-05-28	13.6	7.1	71	14.08	2012-12-01	11.8	8.6	72.3	16.45	2013-05-29	13.4	9.7	78.5	15.74	2014-04-28	14.8	11.6	85	16.06	2015-05-05	13.6	13	96.2	14.05	2016-05-16	14	14.7	104.2	13.54	81	2018-01-30	15.3	112	66	48
498	1	498	Male	1	1	2.24	42	2010-08-29																					2013-09-13	15.7	11.3	87.2	14.86	2014-10-16	16.5	13	91.2	15.63						80	2017-05-03	15	72	48	96
499	1	499	Male	1	2	2.65	42	2012-03-22						2013-05-05	14.3	9	74	16.44	2013-09-30	14.3	10.5	78.2	17.17																2017-04-28	15.1	16	109.1	13.44	80	2018-10-03
500	1	500	Female	2	1	2.61	46	2012-02-19	2012-08-25	11.6	5.4	59.2	15.41	2013-02-27	12.6	6	66.2	13.69	2013-08-24	11.2	7.3	73	13.7	2014-02-25	11.6	8.9	78.2	14.55	2015-03-17	14.1	10.1	84	14.31	2016-03-02	13.5	11.9	94.2	13.41	2017-03-06	14.1	14.1	107.1	12.29	74	2018-04-24	14.5	94	68	72
501	1	501	Female	2	1	2.2	45	2012-05-24	2012-12-06	13.2	6.7	61.2	17.89	2013-05-28	12.8	7.1	69	14.91	2013-12-04	13.7	8.2	71.5	16.04	2014-06-13	14.5	8.9	79.1	14.22	2015-06-11	15.1	13.4	99	13.67	2016-06-02	15.4	11.5	96.5	12.35	2017-08-02	14.2	12.8	103.2	12.02	77	2018-11-16	15.5	87	68	85
502	1	502	Male	1	1	2.73	48	2010-09-07											2012-04-21	12.4	8.6	71	17.06	2012-11-26	13.2	9.5	77.8	15.7	2013-09-20	14.5	10.3	82.3	15.21	2014-09-26	15.5	11.9	91.5	14.21	2015-09-22	14.1	14.2	100.1	14.17	79	2017-04-28	16.2	83	60	72
503	1	503	Male	1	1	2.78	48	2010-11-20											2012-06-15	13.7	8.5	73.2	15.86	2012-11-26	13.8	9.5	80.3	14.73	2013-12-07	14.2	10.8	80.5	16.67	2014-12-15	15.1	11.2	90.1	13.8	2015-12-08	13.5	13.6	100.5	13.47	81	2017-09-12	15.5	110	81	73
504	1	504	Male	1	1	3.66	50	2010-10-06											2012-04-21	13.4	9	80	14.06	2012-10-12	13.6	10.1	83.2	14.59	2013-10-22	13.8	11.4	89.7	14.17	2014-10-17	16.2	14	99.2	14.23	2015-10-30	14.1	14.2	104.3	13.05	81	2017-07-10	15	80	52	93
505	1	505	Male	1	1	2.75		2010-06-06											2012-02-13	11.6	7.4	75.5	12.98	2012-07-10	11.5	8	78.1	13.12	2013-06-20	12.4	9.5	81	14.48	2014-06-21	13.5	10.7	88	13.82	2015-07-02	12.1	11.7	99.1	11.91	82	2017-04-18	12.5	78	52	102
506	1	506	Male	1	1	3		2011-10-28	2012-07-12	14.2	8.6	67.5	18.88																					2016-01-24	13.1	12	96.2	12.97	2016-11-22	16.1	16.2	108.1	13.86	81	2018-08-09	15.5	104	60	85
507	1	507	Male	1	1	2.5		2012-07-09											2014-03-04	12.8	9.1	79.1	14.54						2015-08-29	12.6	10.9	90.1	13.43	2016-07-25	14.2	14.2	91.2	17.07						73	2018-08-09	15.2	90	65	84
508	1	508	Female	2	1	3.41	45	2010-05-25											2012-02-13	14.7	10.6	84.5	14.85	2012-07-12	14.5	11.8	85.4	16.18	2013-07-18	14.6	12.9	91.1	15.54	2014-06-21	17.1	14.4	108.2	12.3	2015-07-02	14.1	16.5	101.5	16	84	2017-06-12	14.5	87	56	115
509	1	509	Male	1	1	3		2011-04-21	2011-11-15	11.6	7.01	55.7	22.59	2012-05-17	13	7.4	69.8	15.19	2012-11-02	13.3	8.4	73.8	15.42	2013-05-02	13.5	9.5	77.3	15.9																74	2017-06-30	14.3	99	56	81
510	1	510	Male	1	1	2.75		2010-07-03											2012-03-31	14.5	10.1	78	16.6	2012-08-02	14.6	10.7	81.8	15.99	2013-07-18	16.7	12.2	86.2	16.42						2015-08-04	16.2	14	104.1	12.92	83	2017-06-30	18.2	86	60	100
511	1	511	Male	1	2	2.25		2011-05-02	2011-11-10	14.3	6.56	62.4	16.85	2012-05-26	13.1	7.1	67.1	15.77	2012-11-12	12.6	7.4	71.1	14.64	2013-05-08	13.2	7.1	74.6	12.76	2014-05-26	14.1	8.5	85.1	11.74	2015-05-26	13.1	9.9	89.2	12.44	2016-05-12	15.2	12	93.5	13.73	73	2017-06-30	14	93	63	114
512	1	512	Female	2	1	3		2010-07-27											2012-04-10	11.8	8.1	76	14.02	2012-07-23	11.4	8.8	82	13.09	2013-08-27	13.5	10.1	84.8	14.05	2014-08-11	15.2	11.8	97.2	12.49	2015-08-04	13.1	12.2	103.1	11.48	82	2017-06-06	15	84	54	114
513	1	513	Female	2	2	2.09	48	2012-09-26	2013-04-03	13.6	7.2	65.1	16.99	2013-10-10	14	8.6	72.8	16.23	2014-04-05	14.8	10.1	84.2	14.25	2014-09-30	15.2	10.5	85	14.53	2015-10-09	13.1	12	90.1	14.78	2016-10-17	14.1	12.1	100.1	12.08	2017-10-27	15.5	15.3	108.4	13.02	73	2018-10-31	15.5	81	65	94
514	1	514	Female	2	2	2.75	46	2012-08-24	2013-03-06	14.6	7.5	63	18.9	2013-09-03	14.5	9.2	74.5	16.58	2014-03-04	15.3	10.7	72.6	20.3	2014-09-10	18	11.8	85	16.33	2015-09-11	17.1	13	89.1	16.38	2016-09-02	16.2	15.2	99.1	15.48	2017-10-27	15.4	16	104.2	14.7	73	2018-10-22	15.5	88	52	73
515	1	515	Male	1	1	2.6		2011-01-17						2012-01-31	18.9	8.39	69	17.62	2012-08-08	13.4	10	76.5	17.09	2013-01-18	13	9.5	80.2	14.77	2014-02-04	16.6	11.9	89.3	14.92	2015-02-24	15.2	14	102.1	13.43	2016-03-29	14.1	14	102.1	13.43	77	2017-06-28	14.2	97	59	70
516	1	516	Male	1	1	3.5		2011-10-18	2012-06-25	12.8	6.8	65	16.09	2012-10-21	13.8	8.5	66.8	19.05	2013-06-03	14.3	9.1	86.7	12.11	2013-11-11	15.8	10.4	77.3	17.41	2014-11-10	15.1	11.7	87.1	15.42	2016-01-09	15.1	14.1	103.1	13.26	2016-10-27	13.2	13	105.2	11.75	77	2018-04-13	15.5	74	50	78
517	1	517	Female	2	1	2.5		2012-05-07																					2015-08-26	13.1	12	96.1	12.99	2016-07-29	14.1	10.9	96.2	11.78						78	2018-11-27	16.6	90	62	110
518	1	518	Female	2	1	3.12	49	2010-08-22											2012-04-28	18.6	11.6	78	19.07	2012-11-23	17.6	12.6	84.3	17.73	2013-09-07	17.3	14.6	95.3	16.08	2014-10-10	17.2	17.2	103.5	16.06		16.5	18.8	107.5	16.27	80	2017-05-04	19.7	96	54	113
519	1	519	Female	2	1	2.48	46	2011-06-16	2011-12-22	13.2		59.2		2012-06-25	11.8	7.3	70	14.9											2014-06-21	14.5	11.3	95	12.52	2015-07-03	15.1	13.2	98.2	13.69	2016-07-12	13.2	14.8	105.1	13.4	80	2018-03-09	15.5	109	75	98
520	1	520	Female	2	1	2.06	48	2010-11-19											2012-06-15	14.8	9.8	74	17.9	2012-12-04	15.6	10	77.5	16.65	2013-12-05	14.5	12	91.6	14.3	2014-11-26	15.1	13.1	95.2	14.45	2015-12-08	14	16.1	100	16.1	80	2017-08-07	15.5	112	84	78
521	1	521	Male	1	1	2.2	46	2012-08-25	2013-03-06	12.6	5.5	58	16.35	2013-09-03	13.2	6.5	65.2	15.29	2014-03-04	13.2	7.1	69.6	14.66	2014-10-28	14.5	8.4	76.8	14.24	2015-09-09	12.1	9.4	82.1	13.95	2016-09-02	13.2	10.8	93.2	12.43	2017-10-27	15.2	12.6	99.2	12.8	73	2018-10-19	15.5	88	52	110
522	1	522	Female	2	2	3.7	44	2011-08-24	2012-04-21	11.4	5	60.1	13.84	2012-11-09	11.8	7	66	16.07	2013-03-16	13.3	7.6	68	16.44	2013-09-03	13.6	8.2	77.4	13.69	2014-09-10	15.2	9.8	79	15.7	2015-09-08	14.1	10	90.2	12.29	2016-09-13	14.5	13.4	95.2	14.79	79	2018-04-13	14.8	93	62	84
523	1	523	Female	2	1	2.7	42	2011-06-27	2012-02-04	14.6	7.71	76.8	13.07	2012-07-12	13.6	9.1	72.3	17.41	2013-01-07	13.6	9.8	80.2	15.24	2013-06-29	13.8	10.6	84.1	14.99	2014-07-15	15.5	12.6	96.5	13.53	2015-07-15	14.1	14.8	104.1	13.66	2016-07-25	16.2	16.2	107.2	14.1	80	2018-03-09	18	96	58	70
524	1	524	Female	2	1	3		2011-02-12	2011-09-07	12.8	6.3	74.4	11.38	2012-04-21	13.2	7.1	72	13.7						2013-03-06	13.5	9.3	79.8	14.6	2014-02-20	12.8	11.3	90.2	13.89	2015-03-25	16.2	13.2	98.1	13.72	2016-03-29	16.2	14.5	105.2	13.1	76	2017-07-03	15	102	65	83
525	1	525	Male	1	1	2.3		2010-07-22											2012-03-31	12.2	7.03	72	13.56						2013-08-07	13.7	9.2	84.5	12.88	2014-09-04	14.8	10.6	91	12.8	2015-08-08	13.1	12.4	98.1	12.88	85	2017-09-12	16.3	105	70	97
526	1	526	Female	2	1	2.91	48	2011-07-18	2012-03-21	12.3	6.9	69.8	14.16	2012-07-20	13.2	7.4	68.8	15.63	2013-01-31	12.3	8.8	75.7	15.36	2013-07-31	12.3	9.3	81.8	13.9	2014-08-20	15.1	11.2	93	12.95	2015-08-08	15.1	13.2	98.2	13.69	2016-08-16	16.1	16.2	108.2	13.84	79	2018-03-09	14.8	98	72	74
527	1	527	Male	1	2	2.9	52	2011-10-29	2012-05-22	13.6	7.2	64.1	17.52	2012-11-09	12.2	7.3	71	14.48	2013-05-14	12	7.9	78.1	12.95	2013-12-05	12.3	9.5	81	14.48	2014-11-26	13.1	10.7	91	12.92	2015-12-12	12	11.7	100	11.7	2016-12-01	14.1	16.5	104.2	15.2	77	2018-04-13	13.8	84	52	82
528	1	528	Male	1	1	3.25	46	2011-08-03	2012-04-10	14.4	7.5	70.1	15.26	2012-09-18	13.1	8.3	75.8	14.45	2013-02-14	13.4	9.4	80.2	14.61	2013-08-19	13.6	10.7	82.1	15.87	2014-08-11	16	12	97	12.75	2015-08-21	14.1	13.5	97.1	14.32	2016-08-18	14.1	14.5	103.2	13.61	79	2018-03-09	16.8	89	51	85
529	1	529	Male	1	1	2.55	48	2011-05-04	2011-11-10	15.3	7.15	63.5	17.73	2012-06-01	14.3	8.2	72	15.82	2012-12-01	13.5	9.1	75.7	15.88	2013-06-20	12.1	9.8	79.1	15.66	2014-06-03	14.6	11	88.8	13.95	2015-05-27	15.1	13.2	94.3	14.84	2016-05-12	14.3	13.6	102	13.07	73	2017-06-30	14.2	85	56	86
530	1	530	Male	1	1	2.74	48	2010-08-25											2012-04-21	14.6	6.2	70	12.65											2014-10-17	17.2	14	102.5	13.33	2015-09-14	14.2	15.4	104.8	14.02	82	2017-06-30	16.2	107	67	89
531	1	531	Female	2	1	3.35		2011-10-20	2012-05-10	11.5	5.5	63.4	13.68	2012-11-09	12.2	7.5	69.8	15.39	2013-05-08	12.8	8.5	75.4	14.95	2013-10-28	12.8	9.7	80	15.16	2014-11-26	14.1	11.1	87	14.67	2015-11-07	14.1	12.6	95.1	13.93	2016-12-08	14.2	13.2	106.2	11.7	77	2018-04-13	15.2	90	64	103
532	1	532	Female	2	1	2.45	49	2010-08-01											2012-04-10	12.8	8.1	67	18.04	2012-07-25	13.4	8	79.5	12.66						2014-08-11	16	13.1	100.2	13.05	2015-08-08	13.1	12	95.1	13.27	81	2017-05-09	14	78	46	91
533	1	533	Female	2	1	3		2011-01-10						2012-03-21	15.1	9.6	73.8	17.63	2012-07-20	15.2	10.3	77.7	17.06	2013-01-22	17.6	11.7	77.2	19.63	2014-02-04	16.2	14.1	87.6	18.37	2015-03-09	18.2	15.6	101.3	15.2	2016-03-17	16.2	14.2	102.2	13.6	77	2017-06-28	17	105	64	102
534	1	534	Male	1	1	2.75		2011-10-20	2012-05-31	14.6	6.3	66	14.46	2012-11-12	13.8	7.5	72.1	14.43	2013-05-02	12.8	9.3	73	17.45	2013-11-11	14.2	10.2	79	16.34	2014-11-05	13.1	12.4	90.1	15.27	2015-10-30	14.6	13.6	99.8	13.65	2016-12-08	14.8	16	110	13.22	78	2018-05-10	15.5	76	51	82
535	1	535	Male	1	1	2.75		2010-07-08											2012-02-14	12.1	8.5	76.5	14.52	2012-07-25	13.6	9.3	77	15.69	2013-07-31	15.3	10.5	78.6	17						2015-08-03	14.2	13.2	93.1	15.23	83	2017-06-30	15	86	55	94
536	1	536	Male	1	1	2.6	48	2010-10-07											2012-04-21	14	8.3	74	15.16	2012-09-18	15.1	10.8	78.4	17.57	2013-10-22	15.8	13.2	88.1	17.01	2014-11-05	15.1	15	96.1	16.24	2015-12-20	15.5	16.6	106.1	14.75	80	2017-07-04	16	88	50	87
537	1	537	Male	1	2	2.8	45	2012-06-10	2013-01-22	16.8	8.1	63	20.41	2013-06-29	13.8	8.6	68.7	18.22						2014-06-21	17.1	10.1	79	16.18	2015-06-19	14.8	11	98	11.45	2016-07-29	15.1	15.6	96.2	16.86	2017-09-25	15.3	16.7	99.2	16.97	73	2018-08-09	15.5	89	62	86
538	1	538	Male	1	2	3.21	50	2012-09-10	2013-03-20	13.6	7.3	71.1	14.44	2013-09-30	12.8	8.9	77.6	14.78	2014-03-18	13.6	9.7	78.6	15.7	2014-09-19	15.2	10.3	84	14.6	2015-10-01	14.2	13.2	90.1	16.26	2016-09-19	14	13	102	12.5	2017-10-27	15.5	17.3	113.5	13.43	73	2018-10-16	15	100	64	92
539	1	539	Female	2	1	2.4	46	2012-04-01	2012-10-08	14.5	6.9	61.5	18.24	2013-04-12	13.6	8.3	69.1	17.38	2013-10-10	12.4	8	77	13.49	2014-04-14	13.8	9.4	76.2	16.19	2015-04-10	14.5	10.5	89.1	13.23	2016-04-21	13.3	13.8	99.3	14						72	2018-04-13	14.5	94	70	104
540	1	540	Male	1	1	3.3	48	2011-08-06	2012-03-31	15.4	8.1	69.3	16.87	2012-08-28	14.2	8.8	73.4	16.33	2013-02-14	13.8	9.8	76.8	16.62	2013-08-19	13.8	11.1	83	16.11	2014-08-20	16.2	12.6	92	14.89	2015-08-21	16.1	14.7	104.1	13.56	2016-08-18	15.5	15.3	106.2	13.57	79	2018-03-09	16.5	85	57	104
541	1	541	Female	2	1	3.12	41	2011-02-11	2011-11-14	13.1	6.41	62.1	16.62																										2016-05-26	14.1	15	106.8	13.15	76	2017-06-28	14	90	58	110
542	1	542	Female	2	1	2.95	48	2010-10-26																																				21	2012-08-05	16.5	104	64	108
543	1	543	Male	1	1	3.25		2010-10-24											2012-07-06	15.1	10	87	13.21	2012-11-09	13.2	10.5	79.5	16.61	2013-11-12	13.3	12.3	92.4	14.41	2014-10-31	13.5	13.2	102.2	12.64	2015-11-09	15.1	14.8	104.2	13.63	80	2017-06-30	15	92	54	94
[truncated: 22 more columns]
